# Supplementary material for: Measuring and modeling energy and power consumption in living microbial cells with a synthetic ATP reporter
Source: BMC Biol. 2021 May 17;19:101. doi: 10.1186/s12915-021-01023-2 (PMC8130387; doi:10.1186/s12915-021-01023-2)
Supplement: Supplementary file 15 — Additional file 15. Experimental data for Figs. 1, 2, 3, 4, 6, and Figures S1, and S5. [file 12915_2021_1023_MOESM15_ESM.xlsx]

## Sheet: Fig 1
HC-M in Rich medium
Time (min)	OD600				mean OD	sd-OD	GFP/OD				mean GFP/OD	%GFP/OD				mean %GFP/OD	sd-%GFP/OD
0	0.0238667	0.0308667	0.0260667	0.0245667	0.0263417	0.00315317	4.11136e+06	3.88688e+06	3.95639e+06	4.06705e+06	4.00542e+06	0.167438	0.158296	0.161127	0.165634	0.163124	0.00417156
10	0.0260667	0.0223667	0.0267667	0.0286667	0.0259667	0.00263944	3.93323e+06	4.10137e+06	4.41632e+06	4.1576e+06	4.15213e+06	0.160184	0.167032	0.179858	0.169322	0.169099	0.00815585
20	0.0209	0.0133	0.0219	0.037	0.023275	0.00992316	6.62289e+06	6.81468e+06	6.59556e+06	6.71423e+06	6.68684e+06	0.269722	0.277533	0.268609	0.273442	0.272327	0.00403954
30	0.0305333	0.0481333	0.0304333	0.0422333	0.0378333	0.00882232	7.84561e+06	7.8159e+06	7.6307e+06	7.73227e+06	7.75612e+06	0.319519	0.318309	0.310766	0.314903	0.315874	0.00392624
40	0.0450333	0.0376333	0.0380333	0.0322333	0.0382333	0.00524849	1.36148e+07	1.33816e+07	1.32956e+07	1.33714e+07	1.34159e+07	0.554474	0.544977	0.541474	0.544562	0.546372	0.00562278
50	0.0503333	0.0507333	0.0520333	0.0421333	0.0488083	0.00450879	1.65957e+07	1.6361e+07	1.60847e+07	1.63858e+07	1.63568e+07	0.675875	0.666314	0.655062	0.667324	0.666144	0.00854235
60	0.0585333	0.0595333	0.0630333	0.0621333	0.0608083	0.00212191	1.86273e+07	1.87077e+07	1.85252e+07	1.85017e+07	1.85905e+07	0.75861	0.761886	0.754455	0.753497	0.757112	0.00388003
70	0.0609	_	0.0663	0.0607	0.0626333	0.003177	2.402e+07	2.42528e+07	2.37922e+07	2.39808e+07	2.40115e+07	0.978235	0.987713	0.968958	0.976636	0.977886	0.00770204
80	0.0753667	0.0825667	0.0822667	0.0851667	0.0813417	0.00419076	2.28929e+07	2.34169e+07	2.27123e+07	2.29339e+07	2.2989e+07	0.93233	0.953672	0.924977	0.934003	0.936246	0.0122615
90	0.0881667	0.0971667	0.0890667	0.0854667	0.0899667	0.00503786	2.43735e+07	2.52102e+07	2.38886e+07	2.42146e+07	2.44217e+07	0.992629	1.02671	0.972881	0.986158	0.994593	0.0229318
100	0.0997	0.1075	0.0985	0.099	0.101175	0.00424529	2.45184e+07	2.4789e+07	2.39522e+07	2.49583e+07	2.45545e+07	0.998531	1.00955	0.975471	1.01645	1	0.01794
110	0.107833	0.113033	0.111733	0.121233	0.113458	0.00563464	2.3875e+07	2.37825e+07	2.35453e+07	2.50593e+07	2.40655e+07	0.972328	0.968561	0.958901	1.02056	0.980087	0.0275678
120	0.131333	0.142733	0.136733	0.131733	0.135633	0.00533292	2.18002e+07	2.17279e+07	2.15427e+07	2.35243e+07	2.21488e+07	0.887831	0.884887	0.877345	0.958045	0.902027	0.0376054
130	0.154133	0.156833	0.161333	0.157233	0.157383	0.00297153	2.1416e+07	2.06358e+07	2.05761e+07	2.24942e+07	2.12805e+07	0.872183	0.84041	0.837977	0.916095	0.866666	0.0364511
140	0.180967	0.177467	0.183367	0.181367	0.180792	0.00245272	2.1356e+07	2.05485e+07	2.03565e+07	2.22161e+07	2.11193e+07	0.86974	0.836854	0.829036	0.904768	0.8601	0.0346097
150	0.2092	0.2084	0.2076	0.2104	0.2089	0.00119443	2.12617e+07	2.10013e+07	2.05492e+07	2.26984e+07	2.13776e+07	0.865898	0.855295	0.836883	0.924409	0.870621	0.0378093
160	0.252633	0.253833	0.247833	0.257233	0.252883	0.00388973	2.15278e+07	2.12937e+07	2.08286e+07	2.33173e+07	2.17418e+07	0.876737	0.867202	0.848259	0.949617	0.885454	0.0443825
170	0.298467	0.297567	0.296067	0.300967	0.298267	0.00205426	2.21189e+07	2.15309e+07	2.13813e+07	2.30442e+07	2.20188e+07	0.900811	0.876863	0.87077	0.938495	0.896735	0.0307114
180	0.3356	0.3381	0.337	0.3427	0.33835	0.00307517	2.2324e+07	2.15879e+07	2.12443e+07	2.28306e+07	2.19967e+07	0.909163	0.879186	0.865191	0.929795	0.895834	0.0291382
190	0.368133	0.376733	0.381033	0.384433	0.377583	0.00704391	2.15622e+07	2.07955e+07	2.09722e+07	2.20812e+07	2.13528e+07	0.878137	0.846913	0.85411	0.899275	0.869609	0.0238616
200	0.401467	0.411067	0.413067	0.406867	0.408117	0.00513128	1.82202e+07	1.727e+07	1.75885e+07	1.8583e+07	1.79154e+07	0.742032	0.703336	0.716307	0.756806	0.72962	0.0242294
210	0.436533	0.442233	0.444733	0.447533	0.442758	0.00468072	1.25586e+07	1.21213e+07	1.25391e+07	1.29629e+07	1.25455e+07	0.51146	0.493649	0.510667	0.527926	0.510925	0.0139984
220	0.4613	0.4739	0.4737	0.471	0.469975	0.00593261	7.98609e+06	7.68611e+06	8.04078e+06	8.22129e+06	7.98356e+06	0.32524	0.313023	0.327467	0.334818	0.325137	0.00905396
230	0.4716	0.482	0.4835	0.4803	0.47935	0.00532948	4.93819e+06	4.76528e+06	4.96172e+06	5.00876e+06	4.91849e+06	0.201111	0.19407	0.20207	0.203986	0.200309	0.0043278
240	0.478733	0.489833	0.488733	0.489933	0.486808	0.00541071	3.80884e+06	3.63063e+06	3.77287e+06	3.79873e+06	3.75277e+06	0.155118	0.14786	0.153653	0.154706	0.152834	0.003373
250	0.495867	0.502267	0.503167	0.504367	0.501417	0.00379868	3.46784e+06	3.30119e+06	3.39728e+06	3.46109e+06	3.40685e+06	0.14123	0.134443	0.138357	0.140955	0.138747	0.00314732
260	0.504	0.5131	0.5124	0.5141	0.5109	0.0046526	3.31833e+06	3.20002e+06	3.21971e+06	3.2981e+06	3.25904e+06	0.135142	0.130324	0.131125	0.134318	0.132727	0.00235963
270	0.5187	0.5317	0.5286	0.5266	0.5264	0.00554557	3.20113e+06	3.12023e+06	3.10497e+06	3.22838e+06	3.16368e+06	0.130368	0.127074	0.126452	0.131478	0.128843	0.00245749
280	0.531167	0.541767	0.536267	0.539567	0.537192	0.00460896	3.14458e+06	3.046e+06	3.08758e+06	3.17692e+06	3.11377e+06	0.128065	0.124051	0.125744	0.129383	0.126811	0.00237658
290	0.541133	0.551533	0.550533	0.556533	0.549933	0.00642703	3.12885e+06	2.97718e+06	3.02611e+06	3.11173e+06	3.06097e+06	0.127425	0.121248	0.123241	0.126727	0.12466	0.00291975
300	0.5433	0.551	0.55	0.5519	0.54905	0.0039111	3.11105e+06	2.98432e+06	3.01382e+06	3.13498e+06	3.06104e+06	0.1267	0.121539	0.12274	0.127675	0.124663	0.00298194
310	0.553667	0.559567	0.555867	0.563267	0.558092	0.00422246	3.0711e+06	2.93402e+06	2.97392e+06	3.08056e+06	3.0149e+06	0.125073	0.11949	0.121115	0.125458	0.122784	0.0029454
320	0.552233	0.557733	0.557833	0.561133	0.557233	0.00368872	3.06697e+06	2.95848e+06	2.98557e+06	3.08001e+06	3.02275e+06	0.124905	0.120486	0.12159	0.125436	0.123104	0.00243753
330	0.5474	0.5569	0.5552	0.5555	0.55375	0.00429767	3.0859e+06	2.98304e+06	2.9745e+06	3.14704e+06	3.04762e+06	0.125676	0.121487	0.121139	0.128166	0.124117	0.00339652
340	0.549933	0.559933	0.558633	0.557833	0.556583	0.004517	3.07092e+06	2.95365e+06	2.96604e+06	3.10239e+06	3.02325e+06	0.125066	0.12029	0.120794	0.126347	0.123124	0.00303437
350	0.5486	0.5607	0.5593	0.5651	0.558425	0.00700065	3.04977e+06	2.95574e+06	3.01134e+06	3.08051e+06	3.02434e+06	0.124204	0.120375	0.122639	0.125456	0.123169	0.00219014
360	0.5518	0.5611	0.5625	0.5617	0.559275	0.00501622	3.06939e+06	2.98126e+06	2.97846e+06	3.07777e+06	3.02672e+06	0.125003	0.121414	0.1213	0.125345	0.123266	0.00220849
370	0.5497	0.5599	0.5565	0.5631	0.5573	0.00573876	3.05219e+06	2.96933e+06	3.00183e+06	3.09456e+06	3.02948e+06	0.124303	0.120928	0.122252	0.126028	0.123378	0.0022471
380	0.5522	0.5573	0.5595	0.5658	0.5587	0.00563501	3.10138e+06	2.97844e+06	2.99365e+06	3.09924e+06	3.04318e+06	0.126306	0.121299	0.121919	0.126219	0.123936	0.00269884
390	0.552567	0.558967	0.557067	0.559967	0.557142	0.00327859	3.13741e+06	2.99865e+06	2.99878e+06	3.09741e+06	3.05806e+06	0.127773	0.122122	0.122128	0.126144	0.124542	0.00286904
400	0.5493	0.561	0.559	0.5644	0.558425	0.00647888	3.10206e+06	2.98883e+06	2.98622e+06	3.11151e+06	3.04715e+06	0.126334	0.121722	0.121616	0.126719	0.124098	0.00280901
HC-M in minimal medium
Time (min)	OD600			mean OD	sd-OD	GFP/OD			mean GFP/OD	%GFP/OD			mean GFP/OD	sd-%GFP/OD
0	0.0167	0.0306667	0.0125	0.0199556	0.00951083	1.187e+06	1.18856e+06	1.20585e+06	1.1938e+06	0.239372	0.239685	0.243172	0.240743	0.00210913
10	0.0152333	0.0403	0.0135333	0.0230222	0.0149871	1.07179e+06	968325	1.10341e+06	1.04784e+06	0.216138	0.195273	0.222515	0.211309	0.0142485
20	0.0241	0.0182333	0.0244	0.0222444	0.00347696	1.11545e+06	1.30768e+06	1.12993e+06	1.18436e+06	0.224943	0.263708	0.227863	0.238838	0.0215876
30	0.0142333	0.022	0.0149333	0.0170556	0.00429629	1.59747e+06	1.64496e+06	1.5916e+06	1.61134e+06	0.322146	0.331723	0.320964	0.324944	0.00590044
40	0.0179	0.00873333	0.0218	0.0161444	0.0067079	1.63679e+06	1.88251e+06	1.786e+06	1.76843e+06	0.330075	0.379627	0.360166	0.356623	0.0249653
50	0.0117667	0.0066	0.0183667	0.0122444	0.00589787	2.10613e+06	2.39581e+06	2.46359e+06	2.32184e+06	0.424723	0.48314	0.49681	0.468224	0.0382885
60	0.0164	0.021037	0.0138	0.017079	0.00366597	1.61582e+06	1.69979e+06	1.65822e+06	1.65794e+06	0.325848	0.34278	0.334397	0.334342	0.00846613
70	0.0178	0.0065	0.0117	0.012	0.00565597	2.46456e+06	2.70497e+06	2.74347e+06	2.63767e+06	0.497004	0.545487	0.553251	0.531914	0.0304809
80	0.0173333	0.0067	0.0178333	0.0139556	0.00628847	2.2949e+06	2.45699e+06	2.3867e+06	2.37953e+06	0.462792	0.495479	0.481303	0.479858	0.016391
90	0.0210667	0.00893333	0.0160667	0.0153556	0.00609784	2.20958e+06	2.27262e+06	2.4013e+06	2.2945e+06	0.445586	0.458298	0.484248	0.462711	0.0197055
100	0.0164667	0.0324667	0.0161667	0.0217	0.00932541	1.64071e+06	1.58508e+06	1.70439e+06	1.64339e+06	0.330866	0.319649	0.343709	0.331408	0.0120391
110	0.0155667	0.0292667	0.0201667	0.0216667	0.00697209	1.61608e+06	1.81034e+06	1.95928e+06	1.79523e+06	0.325899	0.365074	0.395109	0.362028	0.0347054
120	0.0205667	0.0311667	0.0268667	0.0262	0.00533135	1.52402e+06	1.67181e+06	1.63944e+06	1.61176e+06	0.307335	0.337138	0.330611	0.325028	0.0156661
130	0.0154	0.029	0.0204	0.0216	0.00687895	1.94671e+06	2.06481e+06	2.18463e+06	2.06539e+06	0.392576	0.416392	0.440554	0.416507	0.0239894
140	0.0189333	0.041224	0.0267333	0.0289636	0.0113114	1.42913e+06	1.61246e+06	1.69381e+06	1.57847e+06	0.288199	0.325171	0.341574	0.318315	0.02734
150	0.0187667	0.0108667	0.0238667	0.0178333	0.00655006	2.52499e+06	2.87753e+06	2.83363e+06	2.74538e+06	0.509192	0.580285	0.571431	0.553636	0.0387439
160	0.0276667	0.0104667	0.0316667	0.0232667	0.0112641	2.12745e+06	2.28054e+06	2.43317e+06	2.28039e+06	0.429023	0.459896	0.490674	0.459865	0.0308255
170	0.0243	0.0159	0.0254	0.0218667	0.00519647	2.43312e+06	2.57412e+06	2.87521e+06	2.62748e+06	0.490666	0.519098	0.579818	0.529861	0.0455399
180	0.0283	0.0139	0.0365	0.0262333	0.0114409	2.20524e+06	2.39454e+06	2.70475e+06	2.43484e+06	0.444709	0.482884	0.545442	0.491012	0.050856
190	0.0278667	0.0152667	0.0289667	0.0240333	0.00761205	2.57105e+06	2.83993e+06	3.11126e+06	2.84075e+06	0.518481	0.572703	0.627419	0.572868	0.0544696
200	0.0278	0.0175	0.0318	0.0257	0.00737767	2.54774e+06	2.88821e+06	3.08599e+06	2.84065e+06	0.51378	0.582439	0.622323	0.572847	0.0549038
210	0.0218667	0.0179667	0.0261667	0.022	0.00410163	3.27717e+06	3.54212e+06	4.01335e+06	3.61088e+06	0.660876	0.714307	0.809335	0.728173	0.0751945
220	0.0341667	0.0144667	0.0334667	0.0273667	0.0111772	2.92607e+06	3.26633e+06	3.85011e+06	3.3475e+06	0.590073	0.658691	0.776416	0.67506	0.0942439
230	0.0353333	0.0133333	0.0375333	0.0287333	0.0133821	2.98433e+06	3.28269e+06	4.00725e+06	3.42476e+06	0.601822	0.66199	0.808105	0.690639	0.106084
240	0.0288	0.0184	0.0446	0.0306	0.0131924	3.18305e+06	3.50236e+06	4.05838e+06	3.58126e+06	0.641896	0.706289	0.818415	0.7222	0.0893287
250	0.0348667	0.0246667	0.0414667	0.0336667	0.00846404	3.08563e+06	3.45841e+06	4.14648e+06	3.5635e+06	0.622251	0.697425	0.836181	0.718619	0.108528
260	0.0412333	0.0268333	0.0496333	0.0392333	0.0115308	2.98253e+06	3.59375e+06	3.91467e+06	3.49698e+06	0.60146	0.724718	0.789436	0.705204	0.0954953
270	0.0415667	0.0238667	0.0514667	0.0389667	0.0139825	3.30762e+06	3.96508e+06	4.36968e+06	3.8808e+06	0.667018	0.799601	0.881194	0.782604	0.108095
280	0.0472	0.0289	0.0543	0.0434667	0.0131051	3.33987e+06	4.05623e+06	4.49068e+06	3.96226e+06	0.673521	0.817983	0.905594	0.799033	0.117192
290	0.0470667	0.0295667	0.0567667	0.0444667	0.0137851	3.66184e+06	4.39885e+06	4.84777e+06	4.30282e+06	0.73845	0.887074	0.977604	0.86771	0.120747
300	0.0549667	0.0311667	0.0684667	0.0515333	0.0188855	3.49152e+06	4.00775e+06	4.54719e+06	4.01549e+06	0.704103	0.808206	0.916989	0.809766	0.106452
310	0.0551333	0.0257333	0.0631333	0.048	0.019694	4.39712e+06	4.80574e+06	5.46562e+06	4.88949e+06	0.886726	0.96913	1.1022	0.986019	0.108726
320	0.0706	0.0355	0.0747	0.0602667	0.0215463	3.92947e+06	4.17138e+06	4.78306e+06	4.29464e+06	0.792421	0.841204	0.964556	0.86606	0.0887188
340	0.0701667	0.0425667	0.0801667	0.0643	0.0194744	4.70012e+06	4.73091e+06	5.44544e+06	4.95882e+06	0.94783	0.954039	1.09813	1	0.0850407
350	0.0844667	0.0486667	0.0869667	0.0733667	0.0214273	4.8305e+06	4.46448e+06	5.27358e+06	4.85618e+06	0.974122	0.900309	1.06347	0.979302	0.0817051
360	0.0919667	0.0528667	0.0968667	0.0805667	0.0241137	4.82787e+06	4.51077e+06	5.31696e+06	4.8852e+06	0.973591	0.909646	1.07222	0.985153	0.0819028
370	0.100233	0.0641333	0.104433	0.0896	0.0221545	4.92847e+06	4.37824e+06	5.12321e+06	4.80997e+06	0.993878	0.88292	1.03315	0.969983	0.0779137
380	0.114233	0.0753333	0.122533	0.104033	0.025199	4.77065e+06	4.11074e+06	4.82652e+06	4.5693e+06	0.962053	0.828974	0.973319	0.921449	0.0802831
390	0.125233	0.0900333	0.136733	0.117333	0.0243317	4.6807e+06	4.00678e+06	4.65463e+06	4.44737e+06	0.943913	0.80801	0.938655	0.896859	0.0769907
400	0.140167	0.0993667	0.148467	0.129333	0.0262816	4.68327e+06	3.94905e+06	4.6274e+06	4.4199e+06	0.944431	0.796368	0.933165	0.891321	0.0824249
410	0.146467	0.106867	0.161767	0.138367	0.0283321	4.79618e+06	4.03591e+06	4.73856e+06	4.52355e+06	0.967201	0.813885	0.955581	0.912222	0.0853609
420	0.166	0.1147	0.1602	0.146967	0.0280938	4.85242e+06	4.0884e+06	4.82449e+06	4.58844e+06	0.978542	0.82447	0.97291	0.925307	0.087373
430	0.168733	0.119033	0.180233	0.156	0.0325263	4.79395e+06	4.17074e+06	4.9113e+06	4.62533e+06	0.966751	0.841075	0.990417	0.932748	0.0802676
440	0.195433	0.149033	0.202333	0.182267	0.028987	4.36184e+06	3.76735e+06	4.53415e+06	4.22111e+06	0.879612	0.759727	0.914359	0.851233	0.0811283
450	0.210367	0.156267	0.218367	0.195	0.0337817	4.24228e+06	3.70966e+06	4.47559e+06	4.14251e+06	0.855501	0.748093	0.902551	0.835382	0.0791705
460	0.249033	0.172133	0.231533	0.217567	0.0403076	3.88424e+06	3.5004e+06	4.20034e+06	3.86166e+06	0.783299	0.705893	0.847043	0.778745	0.070685
470	0.258267	0.191167	0.249367	0.232933	0.0364437	3.88126e+06	3.39678e+06	4.06768e+06	3.78191e+06	0.782698	0.684997	0.820291	0.762662	0.069837
480	0.277533	0.213733	0.262533	0.251267	0.0333589	3.78997e+06	3.30544e+06	3.94204e+06	3.67915e+06	0.764289	0.666578	0.794955	0.741941	0.0670425
490	0.3029	0.2388	0.279	0.273567	0.0323936	3.55929e+06	3.12712e+06	3.69659e+06	3.461e+06	0.717768	0.630617	0.745457	0.697947	0.0599308
500	0.329567	0.258767	0.308667	0.299	0.0363764	3.24796e+06	2.79073e+06	3.49543e+06	3.17804e+06	0.654985	0.562781	0.704891	0.640886	0.0720966
510	0.345867	0.277367	0.327367	0.316867	0.0354366	3.04058e+06	2.63711e+06	3.31369e+06	2.99713e+06	0.613166	0.531802	0.66824	0.604403	0.0686401
520	0.379233	0.304833	0.350333	0.3448	0.0375074	2.73044e+06	2.37976e+06	3.11402e+06	2.74141e+06	0.550624	0.479905	0.627976	0.552835	0.0740602
530	0.389233	0.315433	0.358933	0.354533	0.0370962	2.5898e+06	2.25385e+06	3.05522e+06	2.63296e+06	0.522262	0.454513	0.616117	0.530964	0.0811525
540	0.4232	0.3353	0.381	0.379833	0.0439616	2.36178e+06	2.10347e+06	2.85621e+06	2.44048e+06	0.476278	0.424187	0.575985	0.49215	0.0771338
550	0.4358	0.3532	0.3991	0.396033	0.0413853	2.18762e+06	1.97309e+06	2.77926e+06	2.31332e+06	0.441157	0.397895	0.560467	0.466506	0.084198
560	0.454233	0.370033	0.405633	0.409967	0.0422669	2.08424e+06	1.90721e+06	2.49528e+06	2.16224e+06	0.42031	0.384609	0.503201	0.43604	0.0608407
570	0.437367	0.380167	0.396567	0.4047	0.0294546	2.15395e+06	1.99232e+06	2.24252e+06	2.12959e+06	0.434367	0.401772	0.452229	0.429456	0.0255842
580	0.428567	0.391067	0.398867	0.406167	0.0197871	2.06662e+06	1.95745e+06	2.02862e+06	2.01756e+06	0.416756	0.394741	0.409093	0.406863	0.0111757
590	0.430467	0.392267	0.398467	0.407067	0.0205007	1.91705e+06	1.89074e+06	1.88162e+06	1.89647e+06	0.386593	0.381289	0.379449	0.382444	0.00370923
600	0.428467	0.400467	0.398567	0.409167	0.0167413	1.83495e+06	1.7824e+06	1.81339e+06	1.81025e+06	0.370037	0.35944	0.36569	0.365056	0.00532683
610	0.429767	0.405067	0.403867	0.4129	0.0146193	1.75992e+06	1.72533e+06	1.75134e+06	1.74553e+06	0.354908	0.347931	0.353176	0.352005	0.00363283
620	0.436267	0.411467	0.391967	0.413233	0.0222028	1.74361e+06	1.71656e+06	1.70512e+06	1.72176e+06	0.351617	0.346163	0.343856	0.347212	0.0039858
630	0.432233	0.408433	0.397233	0.412633	0.017874	1.73668e+06	1.69026e+06	1.66993e+06	1.69896e+06	0.35022	0.34086	0.336759	0.342613	0.00689925
640	0.427	0.4019	0.388	0.405633	0.0197662	1.71725e+06	1.70529e+06	1.71242e+06	1.71165e+06	0.346301	0.34389	0.345328	0.345173	0.00121305
650	0.409633	0.406233	0.387933	0.401267	0.0116715	1.67271e+06	1.70004e+06	1.69793e+06	1.69023e+06	0.33732	0.342832	0.342406	0.340853	0.00306704
660	0.4119	0.4075	0.3886	0.402667	0.0123791	1.66362e+06	1.70037e+06	1.68852e+06	1.68417e+06	0.335487	0.342898	0.340509	0.339631	0.00378257
670	0.410967	0.412367	0.395767	0.406367	0.00920652	1.63771e+06	1.6791e+06	1.66047e+06	1.65909e+06	0.330263	0.338608	0.334852	0.334574	0.00417943
680	0.4214	0.4114	0.3998	0.410867	0.0108099	1.60969e+06	1.64075e+06	1.619e+06	1.62315e+06	0.324612	0.330875	0.326489	0.327325	0.00321443
690	0.424667	0.411267	0.400567	0.412167	0.0120752	1.6055e+06	1.61508e+06	1.58405e+06	1.60154e+06	0.323767	0.325697	0.31944	0.322968	0.00320424
700	0.424133	0.409233	0.397633	0.410333	0.0132842	1.60589e+06	1.63588e+06	1.57932e+06	1.60703e+06	0.323846	0.329893	0.318487	0.324075	0.00570656

## Sheet: Fig 2
BW25113 in rich medium
Time (min)	Cells/uL			Dilution	Cells/L			mean density	sd-density	Log (cells/L)	Cellular GFP			mean-GFP	sd-GFP	Cellular ATP (mM)			mean-ATP	sd-ATP
0	1662.55	1619.64	1612.23	10	16625500000	1.61964e+10	16122300000	1.63147e+10	2.7167e+08	10.2126	145950	146973	147317	146747	711.482	1.77772	2.59821	2.87171	2.41588	0.569327
30	2016.97	2060.63	2027.68	10	20169700000	2.06063e+10	20276800000	2.03509e+10	2.27545e+08	10.3086	200213	200776	200021	200337	392.174	4.4947	3.61768	2.74067	3.61768	0.877014
60	2314.23	2277.35	2305.29	10	23142300000	22773500000	23052900000	2.29896e+10	1.92384e+08	10.3615	619920	623732	626198	623283	3162.86	4.94926	6.59901	6.30788	5.95205	0.880558
90	3582.66	3570.95	3557.44	10	35826600000	35709500000	35574400000	35703500000	1.26207e+08	10.5527	988608	989156	982707	986824	3575.92	6.62363	7.62342	6.68612	6.97772	0.560064
120	6041.43	6057.69	6046.2	10	60414300000	6.05769e+10	60462000000	60484400000	8.35824e+07	10.7816	1.10419e+06	1.10237e+06	1103274	1.10328e+06	910.459	7.00827	6.71319	7.52467	7.08205	0.410741
150	2596.54	2646.3	2648.7	50	129827000000	132315000000	132435000000	1.31526e+11	1.47231e+09	11.119	1.08534e+06	1.08847e+06	1.07941e+06	1.08441e+06	4605.27	7.09033	7.20907	7.12426	7.14122	0.0611592
190	5913.24	5983.21	5932.64	50	295662000000	299160500000	296632000000	297151500000	1.80618e+09	11.473	823573	816589	807448	815870	8086.56	6.53194	5.70606	4.05431	5.43077	1.26155
210	3119.37	3139.88	3081.36	200	623874000000	627976000000	616272000000	6.22707e+11	5.93858e+09	11.7943	176529	172942	168236	172569	4159.26	1.00317	0.716551	1.14648	0.955401	0.21891
240	4023.6	3925.96	3996.68	200	804720000000	785192000000	799336000000	796416000000	1.00862e+10	11.9011	33584.1	31704.8	29550.2	31613	2018.52	1.65277	1.48469	1.17655	1.438	0.24152
270	4679.74	4667.83	4607.77	200	935948000000	933566000000	9.21554e+11	930356000000	7.71524e+09	11.9686	17359.9	16692.3	15411.3	16487.8	990.26	0.575523	0.743384	0.119901	0.479603	0.32262
300	5629.34	5538.97	5437.09	200	1125868000000	1107794000000	1087418000000	1.10703e+12	1.92365e+10	12.0442	13211.2	12295.5	11323.3	12276.7	944.091	0.584441	0.201531	0.362757	0.38291	0.192249
330	5987.7	5877.51	5927.36	200	1197540000000	1175502000000	1185472000000	1.18617e+12	1.10356e+10	12.0741	10033.6	10213.9	11093.8	10447.1	567.268	0.827573	0.24451	0.470212	0.514098	0.293998
360	6132.66	6115.84	6135.76	200	1226532000000	1223168000000	1227152000000	1.22562e+12	2.14372e+09	12.0884	8842.3	9940.3	8234.3	9005.63	864.649	0.254844	0.345859	0.236641	0.279115	0.0585149
390	6263.52	6247.42	6237.43	200	1252704000000	1249484000000	1247486000000	1.24989e+12	2.63274e+09	12.0969	8542.6	8466.5	8325	8444.7	110.426	0.642586	0.374842	0.642586	0.553338	0.154582
BW25113 in minimal medium
Time(min)	Cells/ul			Dilution	Cells/L			mean density	Sd-density	Log (cells/L)	Cellular GFP			mean-GFP	Sd-GFP	Cellular ATP (mM)			mean ATP (mM)	Sd-ATP
0	4019.2	3961.18	4004.15	10	4.0192e+10	3.96118e+10	4.00415e+10	3.99484e+10	3.01109e+08	10.6015	28651.8	26278.8	28896.8	27942.5	1445.98	0.724428	0.745126	1.13839	0.869314	0.233254
30	6106.02	6102.73	6090.7	10	6.10602e+10	6.10273e+10	6.0907e+10	6.09982e+10	8.06286e+07	10.7853	99500.2	101018	102520	101013	1509.76	1.65292	1.43964	2.3994	1.83065	0.50396
60	6754.92	6735.4	6731.15	10	6.75492e+10	6.7354e+10	6.73115e+10	6.74049e+10	1.26773e+08	10.8287	395347	397954	400124	397808	2392.17	2.94334	3.32935	3.42585	3.23285	0.255323
90	1906.91	1947.22	1959.34	50	9.53456e+10	9.7361e+10	9.7967e+10	9.68912e+10	1.3724e+09	10.9863	487058	484954	489190	487068	2117.91	3.39031	3.49101	3.99452	3.62528	0.323712
120	2410.6	2448.8	2462.23	50	1.2053e+11	1.2244e+11	1.23112e+11	1.22027e+11	1.33926e+09	11.0865	490510	485768	493693	489990	3988.24	4.45104	3.225	2.85186	3.5093	0.836636
150	3180.22	3226.6	3295.91	30	9.54066e+10	9.67981e+10	9.88774e+10	9.70274e+10	1.7467e+09	10.9869	586387	589481	588449	588106	1575.29	3.6403	3.57997	3.88165	3.70064	0.159635
180	3694.03	3656.57	3653.86	50	1.84702e+11	1.82829e+11	1.82693e+11	1.83408e+11	1.12265e+09	11.2634	638146	632152	638905	636401	3698.9	3.54662	4.27367	4.25594	4.02541	0.414742
210	4919.36	5131.86	4991.09	50	2.45968e+11	2.56593e+11	2.49554e+11	2.50705e+11	5.40503e+09	11.3992	677555	681523	688420	682499	5498.23	4.4108	3.5027	3.37297	3.76216	0.565478
240	1837.08	1894.24	1904.51	200	3.67415e+11	3.78848e+11	3.80901e+11	3.75722e+11	7.26626e+09	11.5749	636727	636831	640641	638066	2230.36	4.24162	4.67444	2.68347	3.86651	1.04715
270	2722.75	2752.03	2727.58	200	5.44549e+11	5.50407e+11	5.45516e+11	5.46824e+11	3.13992e+09	11.7378	601933	596153	592669	596918	4678.99	3.7471	2.85493	3.44971	3.35058	0.454269
300	3369.55	3372.56	3474.55	200	6.7391e+11	6.74512e+11	6.9491e+11	6.81111e+11	1.19543e+10	11.8332	590762	584511	590425	588566	3515.8	3.53359	3.10383	2.96057	3.19933	0.298206
330	4385.68	4295.18	4470.93	200	8.77136e+11	8.59035e+11	8.94187e+11	8.76786e+11	1.75784e+10	11.9429	572687	572281	573124	572698	421.447	3.37559	2.81917	2.6337	2.94282	0.386091
360	5776.05	5732.76	5786.03	200	1.15521e+12	1.14655e+12	1.15721e+12	1.15299e+12	5.66413e+09	12.0618	555940	555365	553747	555017	1137.29	2.99008	2.84904	3.46962	3.10291	0.325314
420	4909.05	4848.87	4862.71	400	1.96362e+12	1.93955e+12	1.94509e+12	1.94942e+12	1.26086e+10	12.2899	305080	308482	312249	308604	3586.34	1.80186	1.5516	1.75181	1.70176	0.132424
450	5491.25	5443.01	5514.52	400	2.1965e+12	2.1772e+12	2.20581e+12	2.19317e+12	1.4589e+10	12.3411	112514	114375	112086	112992	1216.63	1.17154	1.06773	1.33466	1.19131	0.13456
480	5493.13	5502.69	5578.23	400	2.19725e+12	2.20108e+12	2.23129e+12	2.20987e+12	1.86471e+10	12.3444	58700.3	58318	59160.6	58726.3	421.901	0.765311	0.794746	0.868333	0.809463	0.0530648
510	5684.05	5623.76	5779.8	400	2.27362e+12	2.2495e+12	2.31192e+12	2.27835e+12	3.14761e+10	12.3576	41167.5	39077.3	36566.2	38937	2303.86	0.556732	0.728034	0.556732	0.613833	0.0989014
540	5490.66	5597.13	5487.52	400	2.19626e+12	2.23885e+12	2.19501e+12	2.21004e+12	2.49596e+10	12.3444	31530.4	26778.2	31883.5	30064	2851.09	0.691671	0.559223	0.603372	0.618089	0.067439
570	5127.71	5270.03	5195.37	400	2.05109e+12	2.10801e+12	2.07815e+12	2.07908e+12	2.84752e+10	12.3179	25820.2	24912.8	27463.2	26065.4	1292.76	0.547518	0.563161	0.735238	0.615306	0.104159
600	5242.27	5194.29	5196.29	400	2.09691e+12	2.07771e+12	2.07851e+12	2.08438e+12	1.0859e+10	12.319	25145	25261	22573.7	24326.6	1519.13	0.56173	0.452505	0.39009	0.468108	0.0868772

## Sheet: Fig 3
Comparing different strains in rich medium
Growth (mean OD600 of at least 4 replicates)					GFP/OD				% GFP/OD (%Cellular GFP)
Time (min)	10beta	JM109	BW25113	BL21	10beta	JM109	BW25113	BL21	Time (min)	10beta	JM109	BW25113	BL21
0	0.0227	0.021085	0.021005	0.0169933	4.1494e+06	3.7487e+06	4.90184e+06	5.94569e+06	0	0.077376	0.100479	0.0648927	0.0865001
10	0.03855	0.035995	0.036815	0.0334	4.46861e+06	4.21554e+06	6.41949e+06	3.37146e+06	10	0.0833285	0.112992	0.084984	0.0490491
20	0.031375	0.02886	0.03522	0.02742	5.33806e+06	6.02516e+06	8.47719e+06	7.25428e+06	20	0.0995416	0.161497	0.112225	0.105538
30	0.03205	0.03515	0.03897	0.0359267	6.68914e+06	9.55717e+06	1.15504e+07	1.15335e+07	30	0.124736	0.256168	0.15291	0.167793
40	0.03815	0.0421	0.04138	0.0294533	1.25714e+07	1.48444e+07	1.8712e+07	2.6716e+07	40	0.234425	0.397885	0.247718	0.388675
50	0.040275	0.046485	0.047225	0.0380733	2.10707e+07	2.04266e+07	3.23395e+07	3.31388e+07	50	0.392916	0.547508	0.428124	0.482115
60	0.052025	0.05642	0.06132	0.0462067	3.11002e+07	2.54618e+07	4.64644e+07	3.95338e+07	60	0.579941	0.68247	0.615116	0.575152
70	0.057675	0.066725	0.069285	0.05206	3.83437e+07	2.9151e+07	4.52465e+07	4.78945e+07	70	0.715015	0.781356	0.598994	0.696787
80	0.06755	0.076105	0.084165	0.0529667	4.2437e+07	3.05738e+07	5.14358e+07	6.16752e+07	80	0.791345	0.819494	0.68093	0.897272
90	0.080575	0.088775	0.093855	0.06458	5.04846e+07	3.31879e+07	5.69581e+07	6.305e+07	90	0.941412	0.889561	0.754036	0.917274
100	0.088825	0.098855	0.110735	0.07676	4.87468e+07	3.33119e+07	6.38339e+07	6.60952e+07	100	0.909007	0.892884	0.845062	0.961577
110	0.10495	0.113845	0.128005	0.08744	5.02533e+07	3.19834e+07	5.97358e+07	6.87363e+07	110	0.937099	0.857274	0.790809	1
120	0.116475	0.13734	0.156	0.0997	5.36264e+07	3.19522e+07	6.86026e+07	6.86973e+07	120	1	0.856438	0.908191	0.999433
130	0.134725	0.15532	0.18272	0.11982	5.21111e+07	3.07695e+07	6.57792e+07	6.82283e+07	130	0.971743	0.824739	0.870813	0.99261
140	0.15125	0.178335	0.214215	0.1397	5.12099e+07	3.19591e+07	7.10926e+07	6.72641e+07	140	0.954938	0.856625	0.941154	0.978582
150	0.172975	0.206225	0.250805	0.163467	5.10488e+07	3.58461e+07	7.55376e+07	6.49808e+07	150	0.951934	0.960809	1	0.945364
160	0.206725	0.250565	0.302345	0.18662	5.04407e+07	3.73082e+07	7.52041e+07	6.30563e+07	160	0.940594	1	0.995585	0.917365
170	0.241075	0.293115	0.332635	0.222053	4.57996e+07	3.48368e+07	7.12972e+07	5.86792e+07	170	0.854049	0.933758	0.943864	0.853686
180	0.285525	0.332765	0.358385	0.25788	4.384e+07	3.19881e+07	7.03062e+07	5.57857e+07	180	0.817507	0.8574	0.930745	0.81159
190	0.328075	0.35483	0.39929	0.301127	3.97667e+07	2.84988e+07	7.04742e+07	5.16909e+07	190	0.741551	0.763875	0.932968	0.752018
200	0.352425	0.371045	0.439005	0.358713	3.66209e+07	2.5961e+07	7.06192e+07	4.72329e+07	200	0.682889	0.695851	0.934888	0.687161
210	0.385375	0.398735	0.465195	0.405493	3.354e+07	2.46432e+07	6.50601e+07	4.38009e+07	210	0.625438	0.660531	0.861294	0.637231
220	0.412825	0.433935	0.483955	0.428427	3.02674e+07	2.30717e+07	5.7531e+07	4.35905e+07	220	0.564411	0.618408	0.76162	0.63417
230	0.439425	0.450425	0.502025	0.466367	2.67217e+07	2.06769e+07	5.32704e+07	4.09781e+07	230	0.498293	0.554218	0.705217	0.596164
240	0.445925	0.45222	0.511	0.497093	2.37912e+07	1.78026e+07	4.89475e+07	3.85331e+07	240	0.443646	0.477178	0.647988	0.560594
250	0.452375	0.45603	0.52139	0.54962	2.04742e+07	1.46414e+07	4.32386e+07	3.56266e+07	250	0.381792	0.392445	0.572411	0.518309
260	0.46405	0.461425	0.528985	0.56278	1.67137e+07	1.1541e+07	3.52677e+07	3.35736e+07	260	0.311669	0.309341	0.466889	0.48844
270	0.47595	0.468785	0.529545	0.57522	1.34042e+07	9.19618e+06	2.89241e+07	2.88532e+07	270	0.249956	0.246492	0.38291	0.419766
280	0.485125	0.476585	0.536365	0.595107	1.01127e+07	7.19431e+06	2.31088e+07	2.22192e+07	280	0.188576	0.192835	0.305924	0.323253
290	0.49325	0.482325	0.535705	0.598467	7.74733e+06	5.84974e+06	1.76224e+07	1.63914e+07	290	0.144468	0.156795	0.233293	0.238469
300	0.4968	0.48873	0.54205	0.59776	6.37635e+06	4.93713e+06	1.3111e+07	1.14864e+07	300	0.118903	0.132333	0.173569	0.167108
310	0.507725	0.497705	0.548785	0.595133	5.83804e+06	4.40162e+06	9.80071e+06	8.22123e+06	310	0.108865	0.11798	0.129746	0.119605
320	0.5119	0.501805	0.555905	0.607773	5.5023e+06	3.9588e+06	7.4848e+06	6.23837e+06	320	0.102604	0.106111	0.099087	0.090758
330	0.5169	0.508735	0.566515	0.6128	5.34804e+06	3.68622e+06	6.06473e+06	5.17965e+06	330	0.0997277	0.0988045	0.0802875	0.0753555
340	0.509225	0.508025	0.559825	0.623127	5.23347e+06	3.48198e+06	5.04242e+06	4.51941e+06	340	0.0975912	0.09333	0.0667538	0.0657499
350	0.51405	0.51445	0.57297	0.627167	5.20248e+06	3.32113e+06	4.35992e+06	4.13978e+06	350	0.0970134	0.0890187	0.0577185	0.060227
360	0.515925	0.522045	0.581765	0.630893	5.18211e+06	3.2325e+06	3.92886e+06	3.89096e+06	360	0.0966335	0.086643	0.0520119	0.0566071
370	0.5213	0.53087	0.58479	0.63744	5.15034e+06	3.10978e+06	3.63166e+06	3.71607e+06	370	0.096041	0.0833536	0.0480776	0.0540628
380	0.512425	0.528525	0.575605	0.641427	5.16597e+06	3.07035e+06	3.46072e+06	3.5972e+06	380	0.0963325	0.0822968	0.0458146	0.0523333
390	0.5148	0.536585	0.584765	0.638913	5.12382e+06	2.99655e+06	3.27404e+06	3.51862e+06	390	0.0955466	0.0803188	0.0433432	0.0511902
400	0.51655	0.54406	0.58912	0.648733	5.04155e+06	2.89487e+06	3.10977e+06	3.42193e+06	400	0.0940124	0.0775934	0.0411685	0.0497835

## Sheet: Fig 4
Glucose response
mean OD600									mean GFP/OD									mean population GFP
Time	0 mM	2 mM	4 mM	6 mM	10 mM	15 mM	20 mM		Time	0 mM	2 mM	4 mM	6 mM	10 mM	15 mM	20 mM		Time	0 mM	2 mM	4 mM	6 mM	10 mM	15 mM	20 mM
0	0.0413533	0.0416333	0.0454533	0.0494933	0.0377133	0.0536833	0.0509833		0	6.36972e+06	6.87293e+06	6.2995e+06	5.86502e+06	7.39621e+06	5.33737e+06	5.63828e+06		0	263409	286143	286333	290279	278936	286528	287458
10	0.0289267	0.0329267	0.0382667	0.0367267	0.0294267	0.0294167	0.0314667		10	8.74738e+06	8.9074e+06	7.61598e+06	8.1896e+06	9.82781e+06	1.0113e+07	9.52112e+06		10	253032	293291	291438	300777	289200	297491	299598
20	0.0345467	0.0350067	0.0380067	0.0410467	0.0385067	0.0358167	0.0402667		20	6.90179e+06	9.3233e+06	8.32127e+06	8.00076e+06	8.34568e+06	9.20341e+06	8.13259e+06		20	238434	326378	316264	328405	321364	329635	327472
30	0.0361067	0.0475067	0.0469267	0.0472267	0.0411667	0.0443167	0.0442667		30	6.64089e+06	7.63312e+06	7.54865e+06	7.68953e+06	8.65385e+06	8.32539e+06	8.42322e+06		30	239780	362624	354233	363151	356250	368953	372868
40	0.03782	0.04148	0.04474	0.0443	0.0434	0.044225	0.047675		40	6.2851e+06	1.16384e+07	1.06044e+07	1.10289e+07	1.10946e+07	1.11194e+07	1.04605e+07		40	237702	482760	474440	488580	481504	491755	498703
50	0.0368867	0.0488267	0.0503267	0.0544667	0.0473267	0.0490417	0.0497667		50	6.34568e+06	1.46345e+07	1.40082e+07	1.32563e+07	1.50274e+07	1.48414e+07	1.4932e+07		50	234071	714554	704988	722024	711196	727847	743117
60	0.04488	0.0634	0.06292	0.0637	0.06108	0.058125	0.06365		60	5.28141e+06	1.56751e+07	1.55579e+07	1.57197e+07	1.62114e+07	1.72915e+07	1.59871e+07		60	237030	993800	978906	1.00135e+06	990195	1005069	1017581
70	0.0373467	0.0602067	0.0551467	0.0611467	0.0540467	0.0532667	0.0610417		70	6.16184e+06	2.13327e+07	2.29545e+07	2.1369e+07	2.37412e+07	2.44323e+07	2.16894e+07		70	230124	1.28437e+06	1.26587e+06	1.30664e+06	1.28313e+06	1.30143e+06	1323955
80	0.0417133	0.0766733	0.0657733	0.0696333	0.0700133	0.0636583	0.0675083		80	5.50182e+06	2.07967e+07	2.39081e+07	2.30861e+07	2.25639e+07	2.51319e+07	2.41799e+07		80	229499	1.59456e+06	1.57252e+06	1.60756e+06	1.57977e+06	1.59986e+06	1.63235e+06
90	0.0424467	0.0694467	0.0691067	0.0726267	0.0669267	0.0630417	0.0696167		90	5.39503e+06	2.68657e+07	2.67047e+07	2.60337e+07	2.78131e+07	2.97552e+07	2.75617e+07		90	229001	1865734	1.84547e+06	1.89074e+06	1.86144e+06	1.87582e+06	1.91875e+06
100	0.0464867	0.0801067	0.0769867	0.0800667	0.0717067	0.0708417	0.0715417		100	4.9568e+06	2.65772e+07	2.71886e+07	2.68689e+07	2.94846e+07	3.00187e+07	3.03172e+07		100	230425	2.12901e+06	2.09316e+06	2.1513e+06	2.11425e+06	2.12657e+06	2.16894e+06
110	0.0388133	0.0862533	0.0825933	0.0863933	0.0790333	0.0783833	0.0790833		110	5.96127e+06	2.74511e+07	2.83102e+07	2.77625e+07	2.9828e+07	3.02533e+07	3.06176e+07		110	231377	2367745	2.33823e+06	2398492	2.35741e+06	2.37135e+06	2421340
120	0.0346733	0.0829133	0.0773533	0.0810333	0.0748333	0.0729333	0.0787333		120	6.70948e+06	3.15986e+07	3.33091e+07	3.27602e+07	3.47321e+07	3.57377e+07	3.39399e+07		120	232640	2.61995e+06	2.57657e+06	2.65466e+06	2.59912e+06	2.60647e+06	2.6722e+06
130	0.0411733	0.0974933	0.0962533	0.0991733	0.0903533	0.0866833	0.0910833		130	5.49397e+06	2.9629e+07	2.97016e+07	2.93948e+07	3.17297e+07	3.30414e+07	3.229e+07		130	226205	2888629	2.85888e+06	2.91518e+06	2.86688e+06	2864138	2.94108e+06
140	0.04884	0.10894	0.10228	0.10222	0.09956	0.0933	0.099025		140	4.66614e+06	2.91642e+07	3.05394e+07	3.12924e+07	3.15507e+07	3.36266e+07	3.25502e+07		140	227894	3.17715e+06	3.12357e+06	3.19871e+06	3.14119e+06	3.13736e+06	3.22328e+06
150	0.04232	0.11446	0.11048	0.1084	0.10242	0.103525	0.106375		150	5.42174e+06	3.01195e+07	3.07618e+07	3.21687e+07	3.34261e+07	3.27569e+07	3.28869e+07		150	229448	3.44748e+06	3.39856e+06	3.48709e+06	3.4235e+06	3.39116e+06	3.49835e+06
160	0.0463467	0.127807	0.123287	0.123827	0.117487	0.114467	0.117617		160	4.85762e+06	2.87784e+07	2.99349e+07	3.07145e+07	3.17867e+07	3.2282e+07	3.24324e+07		160	225134	3.67807e+06	3690568	3.80328e+06	3.73451e+06	3.69521e+06	3814593
170	0.0394267	0.113587	0.124707	0.129127	0.117707	0.116167	0.120692		170	5.69534e+06	3.25769e+07	3.2095e+07	3.17989e+07	3.43568e+07	3.44511e+07	3.42705e+07		170	224548	3700304	4.00246e+06	4.10609e+06	4.04403e+06	4.00207e+06	4.13616e+06
180	0.05068	0.1227	0.1387	0.1398	0.13266	0.1305	0.135525		180	4.513e+06	2.71152e+07	3.12357e+07	3.19818e+07	3.28131e+07	3.30244e+07	3.2887e+07		180	228719	3.32704e+06	4.33239e+06	4.47105e+06	4.35299e+06	4.30969e+06	4.45701e+06
190	0.0378133	0.115753	0.136513	0.136573	0.132113	0.129933	0.132458		190	6.04484e+06	2.46375e+07	3.40515e+07	3.53555e+07	3.56551e+07	3.57562e+07	3.62109e+07		190	228576	2.85187e+06	4.64849e+06	4.82861e+06	4.71051e+06	4.64593e+06	4.79643e+06
200	0.0421667	0.117667	0.155227	0.156807	0.148647	0.143517	0.147867		200	5.35275e+06	2.04902e+07	3.22678e+07	3.29664e+07	3.40773e+07	3.47724e+07	3.47124e+07		200	225708	2.41101e+06	5.00883e+06	5.16935e+06	5.06547e+06	4.99043e+06	5.1328e+06
210	0.0457667	0.124387	0.171587	0.173087	0.164067	0.157867	0.164967		210	5.04695e+06	1.62467e+07	3.12908e+07	3.20944e+07	3.29908e+07	3.36395e+07	3.32097e+07		210	230982	2.02088e+06	5.36908e+06	5.55511e+06	5.4127e+06	5.31056e+06	5.4785e+06
220	0.04898	0.12048	0.183	0.18272	0.17576	0.167975	0.17745		220	4.60108e+06	1.42021e+07	3.15127e+07	3.25417e+07	3.28589e+07	3.37431e+07	3.3007e+07		220	225361	1.71107e+06	5.76682e+06	5.94602e+06	5.77528e+06	5.668e+06	5.85709e+06
230	0.0434867	0.122167	0.190847	0.200327	0.189527	0.183517	0.192667		230	5.24778e+06	1.19526e+07	3.18449e+07	3.17344e+07	3.27794e+07	3.29342e+07	3.25069e+07		230	228208	1.46021e+06	6.0775e+06	6.35724e+06	6.21256e+06	6.04398e+06	6.263e+06
240	0.04502	0.12126	0.1926	0.21582	0.20702	0.197225	0.206475		240	4.96694e+06	1.03534e+07	3.12251e+07	3.13349e+07	3.1996e+07	3.26498e+07	3.243e+07		240	223612	1.25546e+06	6.01396e+06	6.7627e+06	6.62382e+06	6.43936e+06	6.69598e+06
250	0.0284467	0.108487	0.178367	0.216447	0.210087	0.202442	0.212342		250	7.81585e+06	1.01118e+07	2.96405e+07	3.33357e+07	3.37367e+07	3.402e+07	3.37511e+07		250	222335	1.097e+06	5.28687e+06	7.21541e+06	7.08764e+06	6.88706e+06	7.16676e+06
260	0.0370467	0.115407	0.181807	0.236247	0.231747	0.223267	0.232367		260	6.16082e+06	8.43082e+06	2.48192e+07	3.25712e+07	3.30012e+07	3.30562e+07	3.31956e+07		260	228238	972973	4.5123e+06	7.69484e+06	7.64792e+06	7.38035e+06	7.71355e+06
270	0.05078	0.11736	0.18392	0.25566	0.2562	0.24405	0.256		270	4.45899e+06	7.48794e+06	2.07186e+07	3.19434e+07	3.17656e+07	3.2293e+07	3.22327e+07		270	226428	878784	3.81056e+06	8.16665e+06	8.13835e+06	7.88109e+06	8.25156e+06
280	0.03626	0.11686	0.17484	0.2564	0.26846	0.253675	0.269575		280	6.3026e+06	6.88065e+06	1.83736e+07	3.31291e+07	3.25901e+07	3.31063e+07	3.27399e+07		280	228532	804073	3.21244e+06	8.49429e+06	8.74913e+06	8.39824e+06	8.82586e+06
290	0.0524533	0.136753	0.197693	0.271853	0.305413	0.288008	0.305633		290	4.26877e+06	5.52969e+06	1.39275e+07	3.01743e+07	3.06988e+07	3.11833e+07	3.10132e+07		290	223911	756204	2.75337e+06	8.20298e+06	9.37582e+06	8.98106e+06	9.47868e+06
300	0.04412	0.12644	0.19196	0.2618	0.32554	0.304975	0.3223		300	5.10895e+06	5.67892e+06	1.23223e+07	2.71163e+07	3.09708e+07	3.16432e+07	3.14978e+07		300	225407	718043	2.36539e+06	7.09906e+06	1.00822e+07	9.65038e+06	1.01518e+07
310	0.0479733	0.131593	0.196533	0.264313	0.354493	0.333083	0.350208		310	4.69395e+06	5.25038e+06	1.05164e+07	2.25219e+07	3.08801e+07	3.13593e+07	3.13677e+07		310	225185	690915	2.06682e+06	5.95284e+06	1.09468e+07	1.04453e+07	1.09852e+07
320	0.0493133	0.123893	0.192233	0.261773	0.381573	0.363708	0.375983		320	4.5628e+06	5.3294e+06	9.45579e+06	1.90696e+07	3.13312e+07	3.16818e+07	3.20436e+07		320	225007	660277	1.81772e+06	4.99192e+06	1.19552e+07	1.15229e+07	1.20479e+07
330	0.0404	0.13076	0.19554	0.26132	0.40496	0.392125	0.402		330	5.66995e+06	4.96369e+06	8.38189e+06	1.62141e+07	3.22244e+07	3.25241e+07	3.28057e+07		330	229066	649052	1.639e+06	4.23707e+06	1.30496e+07	1.27535e+07	1.31879e+07
340	0.0485267	0.124267	0.198667	0.261547	0.416287	0.417867	0.426142		340	4.62259e+06	5.12897e+06	7.51858e+06	1.39e+07	3.2394e+07	3.30477e+07	3.3104e+07		340	224319	637359	1.49369e+06	3.63549e+06	1.34852e+07	1.38095e+07	1.4107e+07
350	0.04344	0.12346	0.19058	0.25962	0.40924	0.450633	0.44775		350	5.14878e+06	5.09073e+06	7.20447e+06	1.21042e+07	3.03109e+07	3.14991e+07	3.20178e+07		350	223663	628502	1.37303e+06	3142495	1.24044e+07	1.41946e+07	1.4336e+07
360	0.04266	0.12532	0.20438	0.26812	0.41202	0.478933	0.476275		360	5.26932e+06	4.88439e+06	6.28745e+06	1.02392e+07	2.53923e+07	2.70086e+07	2.78233e+07		360	224789	612112	1.28503e+06	2745341	1.04621e+07	12935330	1.32516e+07
370	0.05184	0.12976	0.20228	0.27146	0.41544	0.490733	0.488025		370	4.28525e+06	4.71627e+06	5.98784e+06	9.06363e+06	2.07595e+07	2.27111e+07	2.3619e+07		370	222147	611983	1.21122e+06	2.46041e+06	8.62433e+06	11145095	1.15267e+07
380	0.0440467	0.121787	0.197347	0.267687	0.409267	0.478133	0.485817		380	5.06577e+06	4.95422e+06	5.91143e+06	8.19791e+06	1.73181e+07	1.85151e+07	1.91069e+07		380	223130	603358	1.1666e+06	2.19447e+06	7.08772e+06	8.85266e+06	9.28243e+06
390	0.04126	0.12534	0.2042	0.2758	0.42084	0.488533	0.497475		390	5.43142e+06	4.71424e+06	5.54234e+06	7.38077e+06	1.42626e+07	1.44847e+07	1.49912e+07		390	224100	590883	1.13175e+06	2.03562e+06	6.00227e+06	7.07624e+06	7.45775e+06
400	0.0466733	0.128853	0.204573	0.278173	0.426253	0.4928	0.502733		400	4.85928e+06	4.55931e+06	5.36611e+06	6.77348e+06	1.2013e+07	1.15969e+07	1.20794e+07		400	226799	587483	1.09776e+06	1884202	5120570	5.71495e+06	6.07271e+06
410	0.0381933	0.115533	0.198173	0.274133	0.424633	0.4877	0.500508		410	5.79693e+06	4.97135e+06	5.38725e+06	6.45832e+06	1.0432e+07	9.66593e+06	1.00094e+07		410	221404	574356	1.06761e+06	1.77044e+06	4.42976e+06	4.71407e+06	5.00981e+06
420	0.03828	0.12132	0.19446	0.27296	0.42602	0.485733	0.494675		420	5.98291e+06	4.73451e+06	5.41955e+06	6.20257e+06	9.13855e+06	8.18956e+06	8.54385e+06		420	229026	574391	1.05389e+06	1.69305e+06	3.8932e+06	3.97794e+06	4.22643e+06
430	0.0427533	0.124133	0.205673	0.285793	0.442113	0.495433	0.507058		430	5.24668e+06	4.56806e+06	4.9189e+06	5.70053e+06	7.93989e+06	6.97177e+06	7.27298e+06		430	224313	567048	1.01169e+06	1.62917e+06	3.51033e+06	3.45405e+06	3.68783e+06
440	0.0445667	0.125647	0.202247	0.280747	0.446827	0.4967	0.506667		440	5.01066e+06	4.42856e+06	4.97792e+06	5.65689e+06	7.27096e+06	6.18998e+06	6.46783e+06		440	223308	556434	1006767	1588152	3.24886e+06	3.07456e+06	3277033
450	0.0386733	0.119113	0.196273	0.275173	0.440233	0.4958	0.502858		450	5.83129e+06	4.67576e+06	5.08632e+06	5.58328e+06	6.86261e+06	5.62963e+06	5.90248e+06		450	225516	556945	998309	1.53637e+06	3.02115e+06	2.79117e+06	2.96811e+06
460	0.0384267	0.120647	0.197227	0.275907	0.438027	0.497433	0.506792		460	5.76675e+06	4.55738e+06	5.00678e+06	5.43169e+06	6.49709e+06	5.23665e+06	5.44514e+06		460	221597	549833	987470	1.49864e+06	2.8459e+06	2.60488e+06	2.75955e+06
470	0.0412133	0.122793	0.202353	0.279773	0.437893	0.5057	0.512733		470	5.45381e+06	4.46246e+06	4.85718e+06	5.27209e+06	6.13215e+06	4.77726e+06	5.03712e+06		470	224770	547961	982867	1.47499e+06	2.68523e+06	2.41586e+06	2582701
480	0.0405733	0.119973	0.197593	0.271773	0.432913	0.504	0.511558		480	5.41281e+06	4.55707e+06	4.85302e+06	5.33578e+06	5.89702e+06	4.54574e+06	4.79149e+06		480	219616	546727	958924	1.45012e+06	2.5529e+06	2291054	2.45113e+06
490	0.0431867	0.125247	0.199307	0.279187	0.437047	0.510367	0.519292		490	5.11988e+06	4.35161e+06	4.78843e+06	5.04875e+06	5.6402e+06	4.24826e+06	4.50038e+06		490	221111	545025	954367	1.40954e+06	2.46503e+06	2.16817e+06	2.33701e+06
500	0.0443733	0.122233	0.197893	0.277973	0.436053	0.510467	0.521158		500	4.94566e+06	4.40613e+06	4.78671e+06	5.02024e+06	5.48727e+06	4.07179e+06	4.31218e+06		500	219455	538577	947259	1.39549e+06	2.39274e+06	2.07851e+06	2.24733e+06
510	0.04278	0.1258	0.19972	0.2757	0.43262	0.5045	0.522625		510	5.18274e+06	4.23824e+06	4.77454e+06	5.02791e+06	5.33402e+06	3.96014e+06	4.14828e+06		510	221717	533170	953570	1.38619e+06	2.3076e+06	1.99789e+06	2.16799e+06
520	0.0373467	0.106727	0.184827	0.262527	0.418787	0.4909	0.512542		520	5.98374e+06	5.03002e+06	5.12416e+06	5.17876e+06	5.44226e+06	3.90917e+06	4.08071e+06		520	223473	536837	947082	1.35956e+06	2.27915e+06	1.91901e+06	2.09153e+06
530	0.0432133	0.115133	0.191633	0.269733	0.425773	0.500333	0.523308		530	5.11535e+06	4.60347e+06	4.85038e+06	5.0426e+06	5.25262e+06	3.71653e+06	3.89232e+06		530	221051	530013	929494	1.36016e+06	2236424	1.8595e+06	2.03688e+06
540	0.0464733	0.119833	0.193413	0.273253	0.428253	0.5022	0.529933		540	4.71869e+06	4.40484e+06	4.7524e+06	4.87343e+06	5.12639e+06	3.61363e+06	3.74271e+06		540	219293	527846	919178	1.33168e+06	2.19539e+06	1.81476e+06	1.98339e+06
550	0.0480267	0.119927	0.197647	0.275247	0.428527	0.501867	0.534167		550	4.6475e+06	4.39952e+06	4.67029e+06	4.84404e+06	5.03478e+06	3.51393e+06	3.63926e+06		550	223204	527620	923067	1.33331e+06	2.15754e+06	1.76352e+06	1.94397e+06
560	0.0523067	0.122787	0.196807	0.274327	0.428247	0.5056	0.538092		560	4.2768e+06	4.25265e+06	4.63385e+06	4.85775e+06	5.02058e+06	3.41541e+06	3.52889e+06		560	223705	522169	911972	1.33261e+06	2.15005e+06	1.72683e+06	1.89887e+06
570	0.04538	0.12376	0.19812	0.27316	0.42814	0.5083	0.542675		570	4.87263e+06	4.22082e+06	4.55316e+06	4.7815e+06	4.96842e+06	3.33821e+06	3.43688e+06		570	221120	522368	902073	1.30611e+06	2.12718e+06	1.69681e+06	1.86511e+06
580	0.0367467	0.109687	0.186847	0.263007	0.416947	0.498933	0.533942		580	6.07319e+06	4.81475e+06	4.87452e+06	4.95262e+06	5.01239e+06	3.33434e+06	3.42777e+06		580	223170	528113	910788	1.30257e+06	2.0899e+06	1.66361e+06	1.83023e+06
590	0.05054	0.1203	0.19274	0.27	0.42098	0.5024	0.54355		590	4.4066e+06	4.32404e+06	4.71516e+06	4.82331e+06	4.92398e+06	3.2378e+06	3.29965e+06		590	222710	520182	908799	1.30229e+06	2.0729e+06	1.62667e+06	1.79353e+06
600	0.0423533	0.120293	0.200113	0.272813	0.421653	0.5053	0.546633		600	5.25342e+06	4.24435e+06	4.49412e+06	4.71333e+06	4.88712e+06	3.13714e+06	3.24971e+06		600	222500	510567	899334	1.28586e+06	2.06067e+06	1.5852e+06	1.7764e+06
Phosphate response
mean OD600									mean GFP/OD									mean population GFP
Time (min)	0.05 mM	0.1 mM	0.2 mM	0.5 mM	1 mM	1.5 mM			Time (min)	0.05 mM	0.1 mM	0.2 mM	0.5 mM	1 mM	1.5 mM			Time (min)	0.05 mM	0.1 mM	0.2 mM	0.5 mM	1 mM	1.5 mM
0	0.015	0.015	0.015	0.015	0.015	0.015			0	1.50632e+06	1.61686e+06	1.73724e+06	1.96751e+06	1.96129e+06	2.00737e+06			0	22594.8	24252.8	26058.6	29512.6	29419.3	30110.6
10	0.011875	0.022025	0.017125	0.011325	0.0153	0.014425			10	1.89533e+06	1.18456e+06	1.5605e+06	2.51976e+06	1.97458e+06	2.05663e+06			10	22507.1	26089.8	26723.6	28536.3	30211.1	29666.8
20	0.0171583	0.0242583	0.0223083	0.0199083	0.0182333	0.0191583			20	1.73177e+06	1.27179e+06	1.45223e+06	1.82697e+06	1.84364e+06	1.81829e+06			20	29714.2	30851.5	32396.8	36372	33615.8	34835.5
30	bubble	0.0197667	0.0144667	0.0147917	0.0127167	0.0154417			30	_	3.10228e+06	4.51423e+06	4.35455e+06	5.25526e+06	4.36189e+06			30	61564.1	61321.8	65305.8	64411.1	66829.3	67354.8
40	0.015725	0.011125	0.022925	0.009625	0.01745	0.0122			40	8.27452e+06	1.11718e+07	5.57205e+06	1.35149e+07	7.41649e+06	1.06989e+07			40	130117	124286	127739	130081	129418	130527
50	0.0125917	0.0147667	0.0145417	0.0170667	0.0146167	0.0177917			50	1.79187e+07	1.49941e+07	1.52066e+07	1.31032e+07	1.53445e+07	1.27167e+07			50	225627	221414	221129	223628	224285	226251
60	0.0247417	0.0225917	0.0298167	0.0302917	0.0264917	0.0261667			60	1.38584e+07	1.46739e+07	1.11327e+07	1.09639e+07	1.24635e+07	1.26776e+07			60	342879	331509	331940	332115	330178	331732
70	0.0348	0.0198	0.031675	0.03075	0.0251	0.02785			70	1.34999e+07	2.31958e+07	1.4451e+07	1.51108e+07	1.81671e+07	1.6635e+07			70	469797	459277	457735	464657	455995	463284
80	0.0248583	0.0359083	0.0311333	0.0335083	0.0315583	0.0329083			80	2.5096e+07	1.69794e+07	1.93462e+07	1.8143e+07	1.90922e+07	1.83985e+07			80	623844	609701	602311	607942	602518	605465
90	0.0279417	0.0335167	0.0327417	0.0417667	0.0337667	0.0394167			90	2.83898e+07	2.30325e+07	2.34875e+07	1.86406e+07	2.26543e+07	1.94342e+07			90	793258	771973	769021	778557	764961	766030
100	0.0384083	0.0381333	0.0435833	0.0363583	0.0385333	0.0470833			100	2.57677e+07	2.51701e+07	2.19926e+07	2.68404e+07	2.47956e+07	2.03231e+07			100	989693	959819	958509	975872	955459	956877
110	0.0464917	0.0514667	0.0559667	0.0515667	0.0538917	0.0437417			110	2.59956e+07	2.30825e+07	2.09024e+07	2.30465e+07	2.16838e+07	2.68085e+07			110	1.20858e+06	1187980	1.16984e+06	1.18843e+06	1.16857e+06	1.17265e+06
120	bubble	0.052075	0.0513	0.05285	0.056675	0.0502			120	_	2.78296e+07	2.77783e+07	2.72342e+07	2.47737e+07	2.81141e+07			120	1.40159e+06	1.44923e+06	1.42503e+06	1.43933e+06	1.40405e+06	1.41133e+06
130	0.0484417	0.0612667	0.0536417	0.0650667	0.0616917	0.0589667			130	2.8888e+07	2.86879e+07	3.19933e+07	2.65773e+07	2.75432e+07	2.88502e+07			130	1.39938e+06	1757615	1.71617e+06	1.72929e+06	1.69919e+06	1.7012e+06
140	0.0540083	0.0758333	0.0816583	0.0883833	0.0784833	0.0865583			140	2.22014e+07	2.76421e+07	2.51556e+07	2.33865e+07	2.62082e+07	2.3618e+07			140	1.19906e+06	2.0962e+06	2.05416e+06	2.06698e+06	2.05691e+06	2.04433e+06
150	0.0486583	0.0807333	0.0954833	0.0966583	0.0926833	0.0942583			150	1.8118e+07	2.83398e+07	2.62811e+07	2.61815e+07	2.6914e+07	2.64576e+07			150	881593	2.28796e+06	2.50941e+06	2.53066e+06	2.49448e+06	2.49385e+06
160	0.0537417	0.0797417	0.108967	0.113442	0.110017	0.114092			160	1.11542e+07	2.6454e+07	2.85689e+07	2.77265e+07	2.82212e+07	2.71669e+07			160	599444	2.10948e+06	3.11306e+06	3145337	3104803	3.09952e+06
170	0.0632167	0.0807667	0.129442	0.139567	0.136892	0.137067			170	6.26627e+06	2.08986e+07	2.95031e+07	2.77567e+07	2.80614e+07	2.77931e+07			170	396133	1.68791e+06	3.81893e+06	3.87391e+06	3.84137e+06	3.80951e+06
180	0.0574167	0.0861917	0.138492	0.161617	0.166292	0.162342			180	4.81153e+06	1.38252e+07	3.02329e+07	2.92821e+07	2.81902e+07	2.89088e+07			180	276262	1.19162e+06	4.18701e+06	4.73248e+06	4.68779e+06	4.6931e+06
190	0.0660333	0.0905833	0.144058	0.204633	0.198233	0.199283			190	3.26057e+06	8.67125e+06	2.75047e+07	2.85767e+07	2.88352e+07	2.87493e+07			190	215306	785471	3.96229e+06	5.84775e+06	5.7161e+06	5.72925e+06
200	0.0628	0.092625	0.143875	0.245975	0.239425	0.2379			200	2.98721e+06	5.5508e+06	2.27689e+07	2.90019e+07	2.91461e+07	2.9403e+07			200	187597	514143	3.27588e+06	7.13375e+06	6.97831e+06	6.99498e+06
210	0.0603083	0.0978083	0.153733	0.284358	0.286108	0.287433			210	2.82459e+06	3.83905e+06	1.55591e+07	3.06976e+07	2.97724e+07	2.98404e+07			210	170346	375491	2.39195e+06	8.72911e+06	8.51813e+06	8.57713e+06
220	0.0650583	0.102483	0.161083	0.302258	0.340308	0.341508			220	2.41884e+06	3.00847e+06	1.01614e+07	3.21112e+07	3.05571e+07	3.05326e+07			220	157366	308318	1.63683e+06	9.70587e+06	1.03988e+07	1.04271e+07
230	0.072675	0.10285	0.169825	0.323775	0.392775	0.393125			230	2.14437e+06	2.67924e+06	6.46699e+06	2.87794e+07	3.12671e+07	3.13193e+07			230	155842	275560	1.09826e+06	9.31805e+06	1.22809e+07	12312409
240	0.0665833	0.104108	0.170258	0.333058	0.432433	0.434183			240	2.33891e+06	2.54397e+06	4.55602e+06	2.35714e+07	3.09339e+07	3.10773e+07			240	155733	264848	775700	7850644	1.33769e+07	1.34932e+07
250	0.0814667	0.113867	0.181367	0.357992	0.499742	0.496217			250	1.89645e+06	2.22426e+06	3.38714e+06	1.66134e+07	2.70841e+07	2.74153e+07			250	154497	253269	614314	5.94745e+06	1.35351e+07	1.36039e+07
260	0.0714167	0.107317	0.179167	0.361542	0.547217	0.545442			260	2.19268e+06	2.31366e+06	3.06013e+06	1.11997e+07	2.28963e+07	2.2983e+07			260	156594	248295	548274	4.04915e+06	1.25293e+07	1.25359e+07
270	0.0752833	0.115733	0.186208	0.376483	0.589033	0.604383			270	2.09485e+06	2.15136e+06	2.72276e+06	6.86828e+06	1.75238e+07	1.85132e+07			270	157707	248984	507000	2.58579e+06	1.03221e+07	1.1189e+07
280	0.076775	0.121525	0.1966	0.394575	0.6101	0.65775			280	2.04266e+06	2.02881e+06	2.48463e+06	4.30722e+06	1.22505e+07	1.60829e+07			280	156826	246551	488479	1.69952e+06	7.47401e+06	1.05785e+07
290	0.0762083	0.113808	0.191608	0.399533	0.624733	0.677758			290	2.07036e+06	2.19584e+06	2.48423e+06	3.18308e+06	7.6274e+06	1.37253e+07			290	157778	249905	475999	1.27175e+06	4.76509e+06	9.30244e+06
300	0.08175	0.12035	0.2025	0.417675	0.641525	0.70565			300	1.89818e+06	2.05406e+06	2.32156e+06	2.67072e+06	4.47038e+06	9.37978e+06			300	155177	247206	470115	1.11549e+06	2.86786e+06	6.61884e+06
310	0.0779083	0.123833	0.208183	0.428233	0.662533	0.715908			310	2.02302e+06	2.01711e+06	2.25717e+06	2.45414e+06	3.02106e+06	5.4877e+06			310	157610	249786	469904	1.05094e+06	2001552	3928690
320	0.0803167	0.124442	0.215617	0.442167	0.688767	0.720367			320	2.01557e+06	1.98782e+06	2.19632e+06	2.34339e+06	2.33333e+06	3.24353e+06			320	161884	247368	473564	1.03617e+06	1.60712e+06	2.33653e+06
330	0.0906583	0.166233	0.214833	0.434683	0.663608	0.687033			330	1.8043e+06	1.55176e+06	2.24183e+06	2.39709e+06	2.17644e+06	2.56519e+06			330	163575	257954	481619	1.04198e+06	1.44431e+06	1.76237e+06
340	0.0860417	0.130617	0.224317	0.462617	0.692417	0.718667			340	1.87768e+06	1.93273e+06	2.15511e+06	2.235e+06	1.9047e+06	2.0829e+06			340	161559	252446	483427	1.03395e+06	1318846	1.49691e+06
350	0.0859167	0.135117	0.228342	0.474542	0.697792	0.725892			350	1.90904e+06	1.88382e+06	2.09439e+06	2.1538e+06	1.80557e+06	1.89177e+06			350	164019	254536	478236	1.02207e+06	1.25991e+06	1.37322e+06
360	0.0865417	0.133992	0.231392	0.479917	0.699292	0.727742			360	1.87834e+06	1.92505e+06	2.06109e+06	2.11365e+06	1.73964e+06	1.79565e+06			360	162555	257940	476918	1.01437e+06	1216517	1.30677e+06
370	0.0804417	0.129992	0.234317	0.486517	0.698642	0.727692			370	2.02084e+06	1.98434e+06	2.03033e+06	2.08106e+06	1.71734e+06	1.72764e+06			370	162560	257948	475739	1.01247e+06	1.19981e+06	1257190
380	0.0913167	0.142217	0.246092	0.503192	0.710417	0.742617			380	1.79643e+06	1.83122e+06	1.91827e+06	1.98953e+06	1.6597e+06	1.65548e+06			380	164044	260430	472070	1.00112e+06	1.17908e+06	1.22938e+06
390	0.08285	0.1337	0.243775	0.50435	0.7083	0.734075			390	1.97044e+06	1.92413e+06	1.95033e+06	1.95319e+06	1.63839e+06	1.6552e+06			390	163251	257256	475441	985093	1.16047e+06	1215038
400	0.091975	0.138375	0.252125	0.52115	0.71865	0.745525			400	1.80704e+06	1.90282e+06	1.88482e+06	1.87288e+06	1.60852e+06	1.60996e+06			400	166203	263302	475211	976051	1.15596e+06	1.20027e+06

## Sheet: Fig 6  Model fitting 
HC-M ATP sensor in BW25113 strain in minimal media
	Time (min)	Biomass (mg/L)						Time (min)	Glucose (mM)						Time (min)	Acetate (mM)						Time (min)	DO (uM)						Time (min)	ATPpopLuc (uM)						Time (min)	ATPcellLuc (mM)
		Sample 1	Sample 2	Sample 3	Average	SD	CV		Sample 1	Sample 2	Sample 3	Average	SD	CV		Sample 1	Sample 2	Sample 3	Average	SD	CV		Sample 1	Sample 2	Sample 3	Average	SD	CV		Sample 1	Sample 2	Sample 3	Average	SD	CV		Sample 1	Sample 2	Sample 3	Average	SD	CV
	0	8.14495	8.0241	7.96424	8.04443	0.092055	0.0114433	0	10.5776	11.4887	11.0371	11.0345	0.455576	0.0412866	0	-0.0214315	-0.0221184	0.0221184	0	-	-	0	208.125	207.188	208.75	208.021	0.786441	0.00378059	0	0.0359442	0.0294089	0.00980297	0.025052	0.0136043	0.543043	0	1.80963	1.4806	0.493534	1.26125	0.684916	0.543043
	30	8.11928	8.12673	8.02775	8.09125	0.0551222	0.00681256	60	10.5511	10.9695	10.632	10.7175	0.221947	0.0207088	60	0.0276137	0.0267894	0.0574255	0.0372762	0.0174547	0.468252	30	204.688	205	205.625	205.104	0.477352	0.00232736	30	0.0457472	0.0392119	0.0130706	0.0326766	0.0172908	0.52915	30	2.28983	1.96271	0.654238	1.6356	0.865476	0.52915
	60	11.5516	10.9753	11.0584	11.1951	0.311497	0.0278244	120	10.7706	11.1711	11.1187	11.0201	0.217705	0.0197552	120	0.132573	0.0931447	0.131749	0.119156	0.0225299	0.189079	60	202.812	203.438	203.125	203.125	0.3125	0.00153846	60	0.0588178	0.0555502	0.0653531	0.0599071	0.00499143	0.0833196	60	2.12782	2.00961	2.36425	2.16723	0.180573	0.0833196
	90	13.0664	12.6433	12.6603	12.79	0.23952	0.018727	180	10.2991	10.9363	10.6001	10.6118	0.318795	0.0300415	180	0.307735	0.259514	0.324495	0.297248	0.0337361	0.113495	90	201.562	202.812	202.812	202.396	0.721688	0.00356572	90	0.104565	0.107833	0.107833	0.106743	0.00188658	0.017674	90	3.31108	3.41455	3.41455	3.38006	0.0597392	0.017674
	120	15.9735	15.6899	15.5815	15.7483	0.20244	0.0128547	240	10.2321	10.5259	10.3468	10.3683	0.148052	0.0142794	240	0.36516	0.408847	0.424509	0.399505	0.0307575	0.076989	150	197.187	196.25	196.875	196.771	0.477352	0.00242593	150	0.173186	0.160115	0.189524	0.174275	0.0147347	0.0845484	150	3.7234	3.44239	4.07467	3.74682	0.316788	0.0845484
	150	18.9821	18.5595	18.9714	18.8377	0.240937	0.0127901	300	9.52188	9.82361	9.98408	9.77653	0.23467	0.0240034	270	0.684984	0.646243	0.786372	0.705866	0.0723608	0.102513	210	195	194.375	194.375	194.583	0.360844	0.00185444	210	0.300624	0.267948	0.241807	0.270126	0.0294694	0.109095	210	4.08008	3.63659	3.2818	3.66616	0.399959	0.109095
	180	25.2179	24.9751	26.1723	25.4551	0.632856	0.0248616	360	8.35279	8.97414	8.4821	8.60301	0.327848	0.0381085	300	0.70147	0.669323	0.623987	0.664927	0.0389282	0.0585451	270	190.625	190	189.688	190.104	0.477352	0.002511	270	0.424795	0.40519	0.493416	0.441134	0.046327	0.105018	270	3.49863	3.33716	4.0638	3.6332	0.381552	0.105018
	210	30.3942	29.7543	29.3738	29.8408	0.515665	0.0172805	390	7.83952	8.07692	8.53647	8.15097	0.354326	0.0434704	330	1.13587	1.09548	1.17544	1.1356	0.0399787	0.0352051	330	182.5	182.188	182.188	182.292	0.180422	0.000989743	330	0.950888	0.849591	0.826717	0.875732	0.0660843	0.0754617	330	4.72539	4.222	4.10833	4.3519	0.328402	0.0754617
	240	37.6306	37.5368	38.0572	37.7415	0.277392	0.00734978	420	5.21519	5.49237	5.42739	5.37832	0.144963	0.0269533	360	1.595	1.58593	1.52081	1.56725	0.0404686	0.0258214	360	176.25	175.625	176.25	176.042	0.360844	0.00204976	390	1.50312	1.60115	1.92792	1.6774	0.222425	0.132601	390	4.01686	4.27883	5.15206	4.48259	0.594396	0.132601
	270	48.6136	49.0753	49.8334	49.1741	0.615905	0.012525	450	4.06399	4.27918	4.48674	4.27664	0.211384	0.0494277	390	2.15552	2.24124	2.19014	2.19563	0.0431264	0.0196419	390	162.188	161.875	161.875	161.979	0.180422	0.00111386	450	2.58145	3.2023	2.84286	2.87554	0.311715	0.108402	450	3.41355	4.23453	3.75922	3.80243	0.412192	0.108402
	300	67.265	66.9086	66.2515	66.8084	0.514138	0.0076957	480	4.31366	4.51326	4.38163	4.40285	0.101479	0.0230485	420	2.71851	2.76714	2.79516	2.76027	0.0387883	0.0140524	420	147.812	146.875	147.5	147.396	0.477352	0.00323857	480	3.36569	3.26766	3.69245	3.44193	0.222425	0.0646221	480	3.52772	3.42498	3.87022	3.60764	0.233133	0.0646221
	330	82.6846	79.8729	81.9366	81.498	1.45625	0.0178686	510	1.43269	1.53282	1.50265	1.48939	0.0513669	0.0344885	450	3.52054	3.44058	3.53043	3.49718	0.0492669	0.0140876	450	114.062	114.062	113.75	113.958	0.180422	0.00158323	510	4.50937	4.47669	3.56175	4.1826	0.537924	0.12861	510	3.82666	3.79894	3.02251	3.54937	0.456484	0.12861
	360	111.134	110.652	110.239	110.675	0.447971	0.00404763	540	0.0994695	-0.141578	-0.0765915	0	-	-	480	3.64336	3.64995	3.68952	3.66094	0.0249657	0.00681946	480	80.625	80	80.625	80.4167	0.360844	0.00448718	540	3.56175	4.67275	4.31331	4.1826	0.566917	0.135542	540	2.3316	3.05889	2.82359	2.73803	0.371118	0.135542
	390	152.995	151.039	150.623	151.552	1.26656	0.00835726	570	-0.0265252	0.0991379	-0.0994695	0	-	-	510	4.65971	4.63663	4.62756	4.6413	0.0165748	0.00357117	510	47.5	47.1875	46.875	47.1875	0.3125	0.00662252	570	3.2023	3.43104	2.94089	3.19141	0.245256	0.0768487	570	1.71883	1.8416	1.57851	1.71298	0.13164	0.0768487
	420	227.926	231.649	228.302	229.292	2.04947	0.00893827	600	0.0683024	-0.11008	-0.114058	0	-	-	540	5.96785	5.99588	5.92499	5.96291	0.0357023	0.0059874	530	30.625	29.6875	30.625	30.3125	0.541266	0.0178562	600	2.87554	2.32004	3.16963	2.7884	0.431446	0.154729	600	1.3874	1.11938	1.5293	1.34536	0.208166	0.154729
	450	294.743	299.331	324.753	306.276	16.1656	0.0527811	630	-0.119032	-0.0626658	0	0	-	-	570	3.57989	3.64418	3.64006	3.62138	0.0359898	0.00993814	540	45.625	45.3125	45.3125	45.4167	0.180422	0.00397259	630	1.76454	2.05862	1.86256	1.89524	0.149743	0.0790099	630	0.823939	0.961262	0.869714	0.884972	0.0699216	0.0790099
	480	361.955	404.004	393.233	386.397	21.8419	0.0565272	690	-0.0517241	-0.0782493	0.0328249	0	-	-	600	1.95233	1.89367	2.00412	1.95004	0.055263	0.0283394	570	118.125	117.812	118.125	118.021	0.180422	0.00152873	660	1.66651	1.79721	0.947621	1.47045	0.457472	0.311111	660	0.766641	0.82677	0.435933	0.676448	0.210451	0.311111
	510	453.675	488.326	489.763	477.255	20.4337	0.042815	720	-0.03813	-0.0898541	-0.0251989	0	-	-	630	0.918945	0.921006	0.902322	0.914091	0.0102442	0.011207	600	123.125	123.125	123.125	123.125	0	0	690	1.40509	1.5358	1.69918	1.54669	0.147347	0.0952658	690	0.653965	0.714799	0.790841	0.719868	0.0685788	0.0952658
	540	616.839	619.642	619.546	618.676	1.59121	0.00257196								660	-0.0129139	-0.00618217	-0.0114027	0	-	-	630	132.5	132.812	133.125	132.812	0.3125	0.00235294	720	1.40509	1.01297	1.33974	1.2526	0.210081	0.167716	720	0.66455	0.479094	0.63364	0.592428	0.0993594	0.167716
	570	752.454	746.898	764.287	754.546	8.88129	0.0117704								690	-0.0156615	-0.0116774	-0.010441	0	-	-	660	159.062	159.062	159.688	159.271	0.360844	0.0022656
	600	848.431	848.083	821.7	839.405	15.334	0.0182677								720	-0.0146998	-0.00906718	-0.00879242	0	-	-	690	189.375	189.375	190	189.583	0.360844	0.00190335
	630	869.29	878.882	853.852	867.342	12.6286	0.0145601															720	191.875	192.188	191.875	191.979	0.180422	0.0009398
	660	893.542	878.333	869.261	880.379	12.2688	0.0139359
	690	887.012	872.15	851.359	870.173	17.9085	0.0205803
	720	870.207	852.301	846.431	856.313	12.3856	0.0144639

## Sheet: Fig S1 ab
Screen in rich medium
Growth (mean OD600 of at least 3 replicates)								% (GFP/OD), mean of at least 3 replicates
Time (min)	HC-M	HC-E	HC-con	LC-G	LC-F			Time (min)	HC-M	HC-E	HC-con	LC-G	LC-F
0	0.0364133	0.0296333	0.0304133	0.0307083	0.02718			0	0.158143	0.228229	0.499197	0.466017	0.415593
10	0.0284533	0.0251333	0.0323733	0.0297583	0.039075			10	0.160406	0.156997	0.506249	0.343847	0.529449
20	0.0357867	0.0405467	0.0372467	0.0418417	0.03218			20	0.271583	0.239773	0.536683	0.402671	0.491409
30	0.0340333	0.0415533	0.0425333	0.0389333	0.03613			30	0.307733	0.273487	0.536902	0.508425	0.507831
40	0.0320133	0.0446933	0.0411533	0.0437583	0.04132			40	0.533311	0.346331	0.56173	0.628296	0.679665
50	0.0460267	0.0546267	0.0519067	0.0544417	0.042505			50	0.674857	0.445588	0.582631	0.832538	0.778164
60	0.04702	0.06486	0.0594	0.05965	0.05142			60	0.757629	0.585798	0.594375	0.979956	0.88717
70	0.05234	0.06652	0.06492	0.0661	0.059145			70	0.98074	0.642364	0.614461	1	0.96916
80	0.06394	0.07806	0.07748	0.075325	0.064505			80	0.932647	0.709677	0.637547	0.985269	0.924539
90	0.06506	0.08504	0.0864	0.081225	0.074415			90	1	0.77189	0.678884	0.844423	0.854558
100	0.0720133	0.0970333	0.0965133	0.0934583	0.085135			100	0.984116	0.804153	0.689476	0.783051	0.788061
110	0.0794133	0.110993	0.109813	0.0995333	0.095405			110	0.970653	0.837576	0.698301	0.708565	0.726497
120	0.0891533	0.121273	0.122073	0.113583	0.11328			120	0.903597	0.807807	0.729912	0.662503	0.743204
130	0.1081	0.14198	0.1465	0.13075	0.127			130	0.871405	0.807558	0.78204	0.692368	0.798201
140	0.121393	0.163653	0.162353	0.143608	0.144895			140	0.868739	0.861017	0.843041	0.705906	0.87412
150	0.1397	0.18738	0.18384	0.1637	0.165045			150	0.881201	0.858709	0.829234	0.762863	0.927459
160	0.158853	0.211153	0.202253	0.179008	0.195785			160	0.892476	0.864511	0.850972	0.768218	0.998853
170	0.1904	0.24506	0.23538	0.2089	0.226775			170	0.898634	0.931592	0.841529	0.781033	1
180	0.22722	0.28436	0.26798	0.237175	0.269085			180	0.894233	0.975699	0.868751	0.720177	0.937381
190	0.2738	0.32436	0.29562	0.2721	0.31119			190	0.865859	0.953417	0.927593	0.659113	0.962971
200	0.311493	0.340933	0.312813	0.302883	0.338485			200	0.736765	1	0.958289	0.631442	0.952579
210	0.352873	0.361673	0.335533	0.331958	0.365435			210	0.518429	0.988545	0.97448	0.636768	0.680169
220	0.388233	0.379533	0.352853	0.359883	0.391395			220	0.331524	0.858522	0.989202	0.588794	0.516575
230	0.409987	0.397107	0.366827	0.379517	0.420345			230	0.204702	0.690296	1	0.503257	0.459243
240	0.4352	0.40506	0.37704	0.3967	0.43946			240	0.154974	0.518904	0.990424	0.461355	0.448873
250	0.446433	0.409833	0.375953	0.410583	0.44823			250	0.139861	0.363644	0.952082	0.425876	0.443531
260	0.4565	0.41988	0.38722	0.43265	0.465085			260	0.133456	0.247185	0.897641	0.408662	0.443752
270	0.459813	0.424413	0.387373	0.436083	0.476585			270	0.1296	0.186675	0.84451	0.39913	0.446049
280	0.47618	0.43626	0.39614	0.444225	0.490525			280	0.127885	0.163268	0.789838	0.386002	0.453073
290	0.488387	0.445147	0.400287	0.460217	0.501565			290	0.125242	0.15224	0.734498	0.380716	0.46045
300	0.500647	0.450707	0.403147	0.466942	0.50957			300	0.125375	0.144899	0.677606	0.376504	0.464402
310	0.507307	0.456787	0.402647	0.478442	0.516905			310	0.123701	0.138643	0.625275	0.374412	0.466799
320	0.518073	0.459533	0.406333	0.489383	0.523685			320	0.123354	0.134894	0.584916	0.373933	0.470163
330	0.519287	0.467787	0.401567	0.494642	0.529755			330	0.124407	0.132886	0.554785	0.372465	0.480368
340	0.523873	0.465293	0.405573	0.508258	0.521205			340	0.123764	0.129442	0.516374	0.374298	0.483704
350	0.53012	0.4667	0.40124	0.50975	0.52453			350	0.1239	0.12927	0.481884	0.371	0.490559
360	0.53342	0.46948	0.40044	0.5242	0.526925			360	0.123788	0.127363	0.448058	0.37321	0.490017
370	0.538433	0.470213	0.402273	0.527483	0.52859			370	0.124011	0.126024	0.429002	0.371659	0.499595
380	0.53782	0.46636	0.39588	0.53165	0.522245			380	0.124158	0.125441	0.401069	0.370371	0.498465
390	0.539907	0.470887	0.397327	0.537492	0.527325			390	0.124672	0.12531	0.378916	0.372477	0.497474
400	0.53738	0.46898	0.39424	0.539225	0.5304			400	0.124401	0.124141	0.36269	0.372581	0.503714

## Sheet: Fig S5
JM109(DE3) in rich medium													BL21(DE3) in minimal medium
Time(min)	cells/L	GFP	ATP (mM)			mean ATP	sd-ATP					Time(min)	cells/L	GFP	ATP (mM)			mean ATP	sd-ATP
0	39825000000	17627.3	0.748928	0.676451	0.603974	0.676451	0.0724769					0	1.24347e+10	62491.5	0.38149	0.357647	0.45302	0.397386	0.0496335
20	4.33978e+10	25036.2	2.46974	2.69588	2.8422	2.66927	0.187648					30	1.74655e+10	214538	1.24627	1.12164	0.872391	1.0801	0.190371
40	5.07191e+10	138246	3.3488	2.96941	3.71302	3.34374	0.371834					60	28924800000	559401	1.46743	1.73082	1.2793	1.49252	0.226801
60	5.561e+10	415084	4.26998	4.43608	4.31151	4.33919	0.0864377					90	4.42241e+10	888867	3.8033	3.35586	4.02703	3.72873	0.341744
90	6.57713e+10	797568	4.73376	5.11995	4.69865	4.85078	0.233762					120	5.51075e+10	972649	3.35141	3.65064	3.77033	3.59079	0.21578
120	9.48828e+10	758800	6.63575	6.85477	8.21762	7.23605	0.857091					150	7.08257e+10	951449	3.67863	4.47023	3.39924	3.84937	0.555536
140	1.46067e+11	817573	6.57112	6.69759	5.52775	6.26549	0.64202					180	93877400000	949028	3.65361	3.47795	3.68874	3.60677	0.11293
160	2.01053e+11	925435	5.93397	7.66823	5.96843	6.52354	0.991474					210	1.27474e+11	916211	3.62205	3.64793	3.36334	3.54444	0.157372
180	274405000000	913945	5.1107	9.18355	7.26493	7.1864	2.03756					240	176996000000	875640	3.01857	3.46576	3.3726	3.28564	0.235938
210	5.3473e+11	382999	3.36538	2.25126	2.87309	2.82991	0.558311					270	251591000000	842528	4.06365	4.71908	3.27714	4.01995	0.721962
240	9.99143e+11	93438.2	3.01983	2.83494	2.78872	2.88116	0.122292					300	351916000000	831888	4.02976	2.71774	3.56118	3.43623	0.664873
270	1.89467e+12	41212	0.824682	1.26343	0.73937	0.942494	0.281192					330	4.29982e+11	814605	4.67874	3.60493	3.83503	4.03957	0.56537
300	2351720000000	37063.1	0.880422	0.870603	1.24372	0.998247	0.212641					360	543136000000	816588	4.79698	3.94688	3.33967	4.02785	0.732021
330	2.5757e+12	29322.1	0.974195	0.98316	0.96523	0.974195	0.00896498					390	6.86768e+11	848267	4.32198	3.9378	4.56208	4.27395	0.314901
360	2945700000000	24613.7	0.891025	0.992931	0.914542	0.932833	0.0533585					420	9.69995e+11	841472	4.55601	3.84201	3.84201	4.08001	0.412229
400	3.20007e+12	20673.1	0.774497	0.633789	0.691515	0.699934	0.0707309					450	1.38497e+12	866260	3.54809	3.30996	3.47665	3.4449	0.122197
450	3.13819e+12	17374.9	0.521198	0.466013	0.694114	0.560442	0.119006					480	1560736800000	756572	3.52888	3.90923	3.80358	3.74723	0.19634
490	3.20786e+12	15671.9	0.704233	0.725828	0.488284	0.639448	0.131356					510	1.66872e+12	724414	2.60879	2.31234	3.5772	2.83278	0.661514
												540	1.75723e+12	548866	2.08326	2.19587	2.49615	2.25843	0.21344
												570	1.63832e+12	367757	1.61042	1.7916	1.85199	1.75134	0.125714
												600	1.57952e+12	230746	1.39894	1.67037	1.60773	1.55902	0.142125
												630	1.57635e+12	152723	1.46452	1.50637	1.33899	1.43663	0.0871042
												660	1666756560000	107779	1.38508	1.10807	1.16743	1.22019	0.145851
												690	1.59302e+12	77592.9	0.99373	1.4906	1.05584	1.18005	0.270723
