# Supplementary material for: Measuring and modeling energy and power consumption in living microbial cells with a synthetic ATP reporter
Source: BMC Biol. 2021 May 17;19:101. doi: 10.1186/s12915-021-01023-2 (PMC8130387; doi:10.1186/s12915-021-01023-2)
Supplement: Supplementary file 16 — Additional file 16. Experimental data and parameters used for Table 1, Table S2, and model analyses. [file 12915_2021_1023_MOESM16_ESM.xlsx]

## Sheet: Table 1, experiment 1
Kinetic data of HC-M ATP sensor in BW25113 strain in minimal media
The fits to this data were 1 of 3 sets of fits used to create Table 1.
Note: no every time-point sample was measrued for acetate.
Time (min)	Biomass (mg/L)	Time (min)	Glucose (mM)	Time (min)	Acetate (mM)	Time (min)	DO (uM)	Time (min)	ATPpopLuc (uM)	Time (min)	ATPcellLuc (mM)	Time (min)	ATPpopGFP (uM)	Time (min)	ATPcellGFP (mM)
0	16.9324	0	10.883	0	0	0	207.813	0	0.0344658	0	0.824377	0	0.0264488	0	0.63262
30	23.5891	30	10.6036			30	203.125	30	0.0819523	30	1.40703	30	0.0590056	30	1.01306
60	27.6333	60	10.2333	60	0.156057	60	199.042	60	0.178246	60	2.61242	60	0.171244	60	2.5098
90	36.0267	90	10.8068			90	197.5	90	0.25815	90	2.90203	90	0.26358	90	2.96307
120	50.0385	120	10.4452	120	0.448628	120	197.083	120	0.413859	120	3.34968	120	0.350011	120	2.83291
150	68.3692	150	9.74313			150	193.958	150	0.573666	150	3.39824	150	0.553437	150	3.27841
180	75.5427	180	9.01168	180	0.692916	180	192.5	180	0.546007	180	2.92726	180	0.574305	180	3.07897
210	102.411	210	8.57476	210	1.097	210	186.25	210	0.829767	210	3.28145	210	0.817592	210	3.2333
240	152.262	240	8.03967	240	1.90976	240	177.083	240	0.983427	240	2.61581	240	1.23961	240	3.29724
270	216.896	270	5.95053	270	2.06294	270	161.667	270	1.60831	270	3.00313	270	1.79117	270	3.34457
300	273.201	300	6.29429	300	2.98405	300	151.771	300	1.74149	300	2.58162	300	2.27201	300	3.36809
330	356.296	330	4.28236	330	3.34876	330	130	330	2.70443	330	3.07411	330	3.09719	330	3.52057
360	479.811	360	3.22511	360	4.1618	360	108.75	360	3.26785	360	2.75833	360	4.33889	360	3.66238
390	672.481	390	0.370873	390	5.02946	390	56.5625	390	3.01175	390	1.81382	390	5.86713	390	3.53346
420	755.826	420	0	420	5.2519	420	121.458	420	2.4893	420	1.33386	420	4.20234	420	2.25177
450	855.087	450	0	450	4.55525	450	150.417	450	2.03856	450	0.965537	450	2.44364	450	1.1574
480	845.668	480	0	480	2.79839	480	138.75	480	1.3727	480	0.657402	480	1.75496	480	0.840471
510	891.352	510	0			510	151.25	510	1.07562	510	0.488727	510	1.58618	510	0.720705
540	865.288	540	0	540	0.417589	540	157.708	540	1.13709	540	0.532217	540	1.40543	540	0.657817
570	858.254	570	0			570	193.958	570	1.04489	570	0.493072	570	1.31722	570	0.62158
600	869.234	600	0	600	0	600	199.375	600	1.01416	600	0.472525	600	1.3138	600	0.612135

## Sheet: Table 1, experiment 2
Kinetic data of HC-M ATP sensor in BW25113 strain in minimal media
Note: no every time-point sample was measrued for acetate.
	Time (min)	Biomass (mg/L)	Time (min)	Glucose (mM)	Time (min)	Acetate (mM)	Time (min)	DO (uM)	Time (min)	ATPpopLuc (uM)	Time (min)	ATPcellLuc (mM)	Time (min)	ATPpopGFP (uM)	Time (min)	ATPcellGFP (mM)
	0	16.1791	0	11.1494	0	0	0	206.667	0	0.0209598	0	0.524672	0	0.0255375	0	0.639262
	30	24.7043	30	10.2895			30	204.688	30	0.111665	30	1.83063	30	0.0627923	30	1.02941
	60	27.299	60	11.2669	60	0.1635	60	198.854	60	0.21791	60	3.23285	60	0.176205	60	2.61412
	90	39.2409	90	10.8442			90	198.021	90	0.351258	90	3.62528	90	0.299463	90	3.09071
	120	49.4211	120	11.0028	120	0.600751	120	196.25	120	0.428231	120	3.5093	120	0.379056	120	3.10632
	150	65.4935	150	10.5577			150	191.667	150	0.598439	150	3.70064	150	0.587047	150	3.6302
	180	74.2801	180	10.4539	180	0.66319	180	189.375	180	0.738291	180	4.02541	180	0.713101	180	3.88806
	210	101.536	210	9.67723	210	0.82711	210	182.812	210	0.943192	210	3.76216	210	1.03647	210	4.1342
	240	152.167	240	8.60987	240	1.57004	240	177.5	240	1.45273	240	3.86651	240	1.46417	240	3.89696
	270	221.464	270	6.7093	270	2.22227	270	161.042	270	1.83218	270	3.35058	270	2.01081	270	3.67725
	300	275.85	300	6.63228	300	2.63235	300	155.417	300	2.1791	300	3.19933	300	2.47424	300	3.63265
	330	355.098	330	4.66486	330	4.11953	330	134.792	330	2.58023	330	2.94282	330	3.11077	330	3.54793
	360	466.961	360	3.00129	360	3.92156	360	110.625	360	3.57762	360	3.10291	360	3.98188	360	3.45352
	390	643.796	390	0.0150696	390	4.5981	390	68.8542	390	2.77537	390	1.74593	390	5.03171	390	3.16536
	420	789.514	420	0	420	4.35815	420	135.625	420	3.31743	420	1.70176	420	4.16751	420	2.13782
	450	888.234	450	0	450	3.38555	450	145	450	2.61275	450	1.19131	450	2.39796	450	1.09337
	480	894.999	480	0	480	2.13831	480	137.708	480	1.78881	480	0.809463	480	1.77592	480	0.803629
	510	922.731	510	0			510	145.312	510	1.39853	510	0.613833	510	1.59021	510	0.697966
	540	895.067	540	0	540	0.0505229	540	184.375	540	1.366	540	0.618089	540	1.43783	540	0.65059
	570	842.029	570	0			570	190.312	570	1.27927	570	0.615306	570	1.30824	570	0.62924
	600	844.174	600	0	600	0.0380027	600	197.708	600	0.975716	600	0.468108	600	1.29222	600	0.619955

## Sheet: Table 1, experiment 3
Kinetic data of HC-M ATP sensor in BW25113 strain in minimal media
Note: no every time-point sample was measrued for acetate and glucose.
	Time (min)	Biomass (mg/L)	Time (min)	Glucose (mM)	Time (min)	Acetate (mM)	Time (min)	DO (uM)	Time (min)	ATPpopLuc (uM)	Time (min)	ATPcellLuc (mM)	Time (min)	ATPpopGFP (uM)	Time (min)	ATPcellGFP (mM)
	0	8.04443	0	11.0345	0	0	0	208.021	0	0.025052	0	1.26125	0	0.0112775	0	0.567769
	30	8.09125					30	205.104	30	0.0326766	30	1.6356	30	0.0112761	30	0.564416
	60	11.1951	60	10.7175	60	0.0372762	60	203.125	60	0.0599071	60	2.16723	60	0.0208488	60	0.754238
	90	12.79					90	202.396	90	0.106743	90	3.38006	90	0.0455016	90	1.44082
	120	15.7483	120	11.0201	120	0.119156							120	0.0690715	120	1.77632
	150	18.8377					150	196.771	150	0.174275	150	3.74682	150	0.0905805	150	1.94743
	180	25.4551	180	10.6118	180	0.297248							180	0.127462	180	2.02796
	210	29.8408					210	194.583	210	0.270126	210	3.66616	210	0.161524	210	2.19221
	240	37.7415	240	10.3683	240	0.399505							240	0.226422	240	2.42971
	270	49.1741			270	0.705866	270	190.104	270	0.441134	270	3.6332	270	0.317808	270	2.61748
	300	66.8084	300	9.77653	300	0.664927							300	0.493151	300	2.98954
	330	81.498			330	1.1356	330	182.292	330	0.875732	330	4.3519	330	0.634649	330	3.15385
	360	110.675	360	8.60301	360	1.56725	360	176.042					360	0.934883	360	3.42108
	390	151.552	390	8.15097	390	2.19563	390	161.979	390	1.6774	390	4.48259	390	1.36248	390	3.64101
	420	229.292	420	5.37832	420	2.76027	420	147.396					420	2.10805	420	3.72347
	450	306.276	450	4.27664	450	3.49718	450	113.958	450	2.87554	450	3.80243	450	2.91751	450	3.85793
	480	386.397	480	4.40285	480	3.66094	480	80.4167	480	3.44193	480	3.60764	480	3.69879	480	3.87687
	510	477.255	510	1.48939	510	4.6413	510	47.1875	510	4.1826	510	3.54937	510	4.52996	510	3.84414
	540	618.676	540	0	540	5.96291	540	45.4167	540	4.1826	540	2.73803	540	5.45073	540	3.56818
	570	754.546	570	0	570	3.62138	570	118.021	570	3.19141	570	1.71298	570	4.44923	570	2.38811
	600	839.405	600	0	600	1.95004	600	123.125	600	2.7884	600	1.34536	600	2.68665	600	1.29627
	630	867.342	630	0	630	0.914091	630	132.812	630	1.89524	630	0.884972	630	1.9915	630	0.92992
	660	880.379			660	0	660	159.271	660	1.47045	660	0.676448	660	1.74325	660	0.801947
	690	870.173	690	0	690	0	690	189.583	690	1.54669	690	0.719868	690	1.64583	690	0.76601
	720	856.313	720	0	720	0	720	191.979	720	1.2526	720	0.592428	720	1.5613	720	0.738428

## Sheet: Table S2
Kinetic data of HC-M ATP sensor in BL21 strain in minimal media
Note: no every time-point sample was measrued for acetate and glucose.
	Time (min)	Biomass (mg/L)	Time (min)	Glucose (mM)	Time (min)	Acetate (mM)	Time (min)	DO (uM)	Time (min)	ATPpopLuc (uM)	Time (min)	ATPcellLuc (mM)	Time (min)	ATPpopGFP (uM)	Time (min)	ATPcellGFP (mM)
	0	5.03604	0	12.2249	0	0	0	207.5	0	0.00494136	0	0.397386	0	0.00640014	0	0.514702
	30	7.07352					30	202.083	30	0.0188645	30	1.0801	30	0.0197389	30	1.13017
	60	11.7145	60	12.0417	60	0.0465723	60	197.604	60	0.0431707	60	1.49252	60	0.0730679	60	2.52613
	90	17.9107					90	195.521	90	0.1649	90	3.72873	90	0.170695	90	3.85977
	120	22.3185	120	12.5759	120	0.105875	120	193.021	120	0.19788	120	3.59079	120	0.231391	120	4.19891
	150	28.6844					150	191.979	150	0.272634	150	3.84937	150	0.291313	150	4.11309
	180	38.0203	180	12.4902	180	0.121628	180	189.583	180	0.338594	180	3.60677	180	0.385206	180	4.10329
	210	51.6271					210	185.938	210	0.451825	210	3.54444	210	0.506131	210	3.97045
	240	71.6834	240	11.6268	240	0.164675	240	181.354	240	0.581546	240	3.28564	240	0.673687	240	3.80623
	270	101.894	270	11.4327	270	0.12172	270	173.854	270	1.01138	270	4.01995	270	0.923891	270	3.67219
	300	142.526	300	10.7554	300	0.0942437	300	162.917	300	1.20926	300	3.43623	300	1.27715	300	3.62912
	330	174.143	330	10.6625	330	0.0714384	330	152.292	330	1.73694	330	4.03957	330	1.53038	330	3.55917
	360	219.97	360	8.5476	360	0.0887485	360	133.854	360	2.18767	360	4.02785	360	1.93747	360	3.56719
	390	278.141	390	8.0754	390	0.274351	390	109.271	390	2.93521	390	4.27395	390	2.5379	390	3.69543
	420	392.848	420	6.43919	420	0.337409	420	83.6458	420	3.95759	420	4.08001	420	3.55786	420	3.66792
	450	560.914	450	3.90653	450	0.568302	450	33.0208	450	4.77109	450	3.4449	450	5.21894	450	3.76826
	480	632.098	480	0.501969	480	0.817466	480	0.520833	480	5.84844	480	3.74723	480	5.18829	480	3.32425
	510	675.833	510	0	510	0.78138	510	140	510	4.72712	510	2.83278	510	5.33004	510	3.19408
	540	711.68	540	0	540	0.333104	540	133.75	540	3.96858	540	2.25843	540	4.36407	540	2.48349
	570	663.52	570	0	570	0.157393	570	186.354	570	2.86925	570	1.75134	570	2.86768	570	1.75038
	600	639.707			600	0.132894	600	189.062	600	2.4625	600	1.55902	600	1.88876	600	1.19578
	630	638.42	630	0	630	0.0885653	630	189.062	630	2.26462	630	1.43663	630	1.3871	630	0.879947
	660	675.036			660	0.0997848	660	192.188	660	2.03376	660	1.22019	660	1.16343	660	0.698021
	690	645.175	690	0	690	0.0560974	690	193.958	690	1.87986	690	1.18005	690	0.917312	690	0.575831

## Sheet: Table 1 
		Lag Phase		Exponential Phase		Stationary Phase
		Luciferase	Sensor	Luciferase	Sensor	Luciferase	Sensor
Averaged ATP (mM)	Expt 1 Fit	1.01	0.573	3.92399	3.08465	0.662915	0.768795
	Expt 2 Fit	0.692	0.776	3.55356	3.6227	0.567168	0.633262
	Expt 3 Fit	0.884	0.797	3.01482	3.21302	0.499271	0.630511
ATP consumption rate (million ATP/cell/s)	Expt 1 Fit	0.7525	0.65016	6.3094	6.30947	0.298592	0.29799
	Expt 2 Fit	0.80668	0.83076	6.4153	6.4153	0.187222	0.186018
	Expt 3 Fit	0.89096	0.83678	6.41453	6.41453	0.210098	0.210098
Power consumption (pW)	Expt 1 Fit	0.0674776	0.0583006	0.565771	0.565777	0.0267751	0.0267211
	Expt 2 Fit	0.072336	0.0744953	0.575267	0.575268	0.0167884	0.0166805
	Expt 3 Fit	0.0798935	0.0750351	0.575199	0.575198	0.0188397	0.0188397
ATP turnover time (s)	Expt 1 Fit	0.808268	0.530732	0.374525	0.294411	1.33697	1.55364
	Expt 2 Fit	0.516589	0.562506	0.33357	0.34006	1.8243	2.05007
	Expt 3 Fit	0.597496	0.573572	0.283033	0.30164	1.43105	1.80722

## Sheet: Growth Rate Sweep Par. Changes
This information is for Fig.7d and Fig. S7d-f
	mu_max_S (1/h)	g (M)
	0.4	54.5
	0.5	57.4
	0.6	59.3
	0.7	60.7

## Sheet: Initial ATP Sweep Par. Changes
This information is for Fig. S9
		Initial Cellular ATP (mM)	Initial Cellular ATP Production Flux From Respriation with Glucose (mM/s)	Initial Cellular ATP Production Flux From Acetate Production (mM/s)
		0.5	0.125	0.125
		1	0.25	0.25
		1.5	0.375	0.375
