# Supplementary material for: Measuring and modeling energy and power consumption in living microbial cells with a synthetic ATP reporter
Source: BMC Biol. 2021 May 17;19:101. doi: 10.1186/s12915-021-01023-2 (PMC8130387; doi:10.1186/s12915-021-01023-2)
Supplement: Supplementary file 17 — Additional file 17. Cadence files for the kinetic model circuit. The .zip file contains the Cadence library of components (schematics and symbols) and cellview simulation states needed to perform the kinetic model simulations presented in this paper. [file 12915_2021_1023_MOESM17_ESM.zip]

Archive with 769 entries (672 files):
- rrn_Resubmission/
- rrn_Resubmission/multiplier/
- rrn_Resubmission/multiplier/schematic/
- rrn_Resubmission/multiplier/schematic/sch.oa
- __MACOSX/
- __MACOSX/rrn_Resubmission/
- __MACOSX/rrn_Resubmission/multiplier/
- __MACOSX/rrn_Resubmission/multiplier/schematic/
- __MACOSX/rrn_Resubmission/multiplier/schematic/._sch.oa
- rrn_Resubmission/multiplier/schematic/data.dm
- __MACOSX/rrn_Resubmission/multiplier/schematic/._data.dm
- rrn_Resubmission/multiplier/schematic/thumbnail_128x128.png
- __MACOSX/rrn_Resubmission/multiplier/schematic/._thumbnail_128x128.png
- rrn_Resubmission/multiplier/schematic/master.tag
- __MACOSX/rrn_Resubmission/multiplier/schematic/._master.tag
- __MACOSX/rrn_Resubmission/multiplier/._schematic
- rrn_Resubmission/multiplier/data.dm
- __MACOSX/rrn_Resubmission/multiplier/._data.dm
- rrn_Resubmission/multiplier/symbol/
- rrn_Resubmission/multiplier/symbol/thumbnail_128x128.png
- __MACOSX/rrn_Resubmission/multiplier/symbol/
- __MACOSX/rrn_Resubmission/multiplier/symbol/._thumbnail_128x128.png
- rrn_Resubmission/multiplier/symbol/symbol.oa
- __MACOSX/rrn_Resubmission/multiplier/symbol/._symbol.oa
- rrn_Resubmission/multiplier/symbol/master.tag
- __MACOSX/rrn_Resubmission/multiplier/symbol/._master.tag
- __MACOSX/rrn_Resubmission/multiplier/._symbol
- __MACOSX/rrn_Resubmission/._multiplier
- rrn_Resubmission/res_MM/
- rrn_Resubmission/res_MM/data.dm
- __MACOSX/rrn_Resubmission/res_MM/
- __MACOSX/rrn_Resubmission/res_MM/._data.dm
- rrn_Resubmission/res_MM/symbol/
- rrn_Resubmission/res_MM/symbol/thumbnail_128x128.png
- __MACOSX/rrn_Resubmission/res_MM/symbol/
- __MACOSX/rrn_Resubmission/res_MM/symbol/._thumbnail_128x128.png
- rrn_Resubmission/res_MM/symbol/symbol.oa
- __MACOSX/rrn_Resubmission/res_MM/symbol/._symbol.oa
- rrn_Resubmission/res_MM/symbol/master.tag
- __MACOSX/rrn_Resubmission/res_MM/symbol/._master.tag
- __MACOSX/rrn_Resubmission/res_MM/._symbol
- rrn_Resubmission/res_MM/veriloga/
- rrn_Resubmission/res_MM/veriloga/veriloga.va
- __MACOSX/rrn_Resubmission/res_MM/veriloga/
- __MACOSX/rrn_Resubmission/res_MM/veriloga/._veriloga.va
- rrn_Resubmission/res_MM/veriloga/data.dm
- __MACOSX/rrn_Resubmission/res_MM/veriloga/._data.dm
- rrn_Resubmission/res_MM/veriloga/netlist.oa
- __MACOSX/rrn_Resubmission/res_MM/veriloga/._netlist.oa
- rrn_Resubmission/res_MM/veriloga/master.tag
- __MACOSX/rrn_Resubmission/res_MM/veriloga/._master.tag
- __MACOSX/rrn_Resubmission/res_MM/._veriloga
- __MACOSX/rrn_Resubmission/._res_MM
- rrn_Resubmission/neg_ctrl_vdc/
- rrn_Resubmission/neg_ctrl_vdc/data.dm
- __MACOSX/rrn_Resubmission/neg_ctrl_vdc/
- __MACOSX/rrn_Resubmission/neg_ctrl_vdc/._data.dm
- rrn_Resubmission/neg_ctrl_vdc/symbol/
- rrn_Resubmission/neg_ctrl_vdc/symbol/thumbnail_128x128.png
- __MACOSX/rrn_Resubmission/neg_ctrl_vdc/symbol/
- __MACOSX/rrn_Resubmission/neg_ctrl_vdc/symbol/._thumbnail_128x128.png
- rrn_Resubmission/neg_ctrl_vdc/symbol/symbol.oa
- __MACOSX/rrn_Resubmission/neg_ctrl_vdc/symbol/._symbol.oa
- rrn_Resubmission/neg_ctrl_vdc/symbol/master.tag
- __MACOSX/rrn_Resubmission/neg_ctrl_vdc/symbol/._master.tag
- __MACOSX/rrn_Resubmission/neg_ctrl_vdc/._symbol
- rrn_Resubmission/neg_ctrl_vdc/veriloga/
- rrn_Resubmission/neg_ctrl_vdc/veriloga/veriloga.va
- __MACOSX/rrn_Resubmission/neg_ctrl_vdc/veriloga/
- __MACOSX/rrn_Resubmission/neg_ctrl_vdc/veriloga/._veriloga.va
- rrn_Resubmission/neg_ctrl_vdc/veriloga/data.dm
- __MACOSX/rrn_Resubmission/neg_ctrl_vdc/veriloga/._data.dm
- rrn_Resubmission/neg_ctrl_vdc/veriloga/netlist.oa
- __MACOSX/rrn_Resubmission/neg_ctrl_vdc/veriloga/._netlist.oa
- rrn_Resubmission/neg_ctrl_vdc/veriloga/master.tag
- __MACOSX/rrn_Resubmission/neg_ctrl_vdc/veriloga/._master.tag
- __MACOSX/rrn_Resubmission/neg_ctrl_vdc/._veriloga
- __MACOSX/rrn_Resubmission/._neg_ctrl_vdc
- rrn_Resubmission/.oalib
- __MACOSX/rrn_Resubmission/._.oalib
- rrn_Resubmission/data.dm
- __MACOSX/rrn_Resubmission/._data.dm
- rrn_Resubmission/subtractor/
- rrn_Resubmission/subtractor/schematic/
- rrn_Resubmission/subtractor/schematic/sch.oa
- __MACOSX/rrn_Resubmission/subtractor/
- __MACOSX/rrn_Resubmission/subtractor/schematic/
- __MACOSX/rrn_Resubmission/subtractor/schematic/._sch.oa
- rrn_Resubmission/subtractor/schematic/data.dm
- __MACOSX/rrn_Resubmission/subtractor/schematic/._data.dm
- rrn_Resubmission/subtractor/schematic/thumbnail_128x128.png
- __MACOSX/rrn_Resubmission/subtractor/schematic/._thumbnail_128x128.png
- rrn_Resubmission/subtractor/schematic/master.tag
- __MACOSX/rrn_Resubmission/subtractor/schematic/._master.tag
- __MACOSX/rrn_Resubmission/subtractor/._schematic
- rrn_Resubmission/subtractor/data.dm
- __MACOSX/rrn_Resubmission/subtractor/._data.dm
- rrn_Resubmission/subtractor/symbol/
- rrn_Resubmission/subtractor/symbol/thumbnail_128x128.png
- __MACOSX/rrn_Resubmission/subtractor/symbol/
- __MACOSX/rrn_Resubmission/subtractor/symbol/._thumbnail_128x128.png
- rrn_Resubmission/subtractor/symbol/symbol.oa
- __MACOSX/rrn_Resubmission/subtractor/symbol/._symbol.oa
- rrn_Resubmission/subtractor/symbol/master.tag
- __MACOSX/rrn_Resubmission/subtractor/symbol/._master.tag
- __MACOSX/rrn_Resubmission/subtractor/._symbol
- __MACOSX/rrn_Resubmission/._subtractor
- rrn_Resubmission/Sarpeskar2021_rrnATP_kinetic_circuit_model/
- rrn_Resubmission/Sarpeskar2021_rrnATP_kinetic_circuit_model/Fig7ab_Outputs/
- rrn_Resubmission/Sarpeskar2021_rrnATP_kinetic_circuit_model/Fig7ab_Outputs/graphicalStimuli.state
- __MACOSX/rrn_Resubmission/Sarpeskar2021_rrnATP_kinetic_circuit_model/
- __MACOSX/rrn_Resubmission/Sarpeskar2021_rrnATP_kinetic_circuit_model/Fig7ab_Outputs/
- __MACOSX/rrn_Resubmission/Sarpeskar2021_rrnATP_kinetic_circuit_model/Fig7ab_Outputs/._graphicalStimuli.state
- rrn_Resubmission/Sarpeskar2021_rrnATP_kinetic_circuit_model/Fig7ab_Outputs/outputs.state
- __MACOSX/rrn_Resubmission/Sarpeskar2021_rrnATP_kinetic_circuit_model/Fig7ab_Outputs/._outputs.state
- rrn_Resubmission/Sarpeskar2021_rrnATP_kinetic_circuit_model/Fig7ab_Outputs/cosimOptions.state
- __MACOSX/rrn_Resubmission/Sarpeskar2021_rrnATP_kinetic_circuit_model/Fig7ab_Outputs/._cosimOptions.state
- rrn_Resubmission/Sarpeskar2021_rrnATP_kinetic_circuit_model/Fig7ab_Outputs/relxOptions.state
- __MACOSX/rrn_Resubmission/Sarpeskar2021_rrnATP_kinetic_circuit_model/Fig7ab_Outputs/._relxOptions.state
- rrn_Resubmission/Sarpeskar2021_rrnATP_kinetic_circuit_model/Fig7ab_Outputs/ADE_state.info
- __MACOSX/rrn_Resubmission/Sarpeskar2021_rrnATP_kinetic_circuit_model/Fig7ab_Outputs/._ADE_state.info
- rrn_Resubmission/Sarpeskar2021_rrnATP_kinetic_circuit_model/Fig7ab_Outputs/devCheckingSetup.state
- __MACOSX/rrn_Resubmission/Sarpeskar2021_rrnATP_kinetic_circuit_model/Fig7ab_Outputs/._devCheckingSetup.state
- rrn_Resubmission/Sarpeskar2021_rrnATP_kinetic_circuit_model/Fig7ab_Outputs/simulatorOptions.state
- __MACOSX/rrn_Resubmission/Sarpeskar2021_rrnATP_kinetic_circuit_model/Fig7ab_Outputs/._simulatorOptions.state
- rrn_Resubmission/Sarpeskar2021_rrnATP_kinetic_circuit_model/Fig7ab_Outputs/outputs.stateScripts
- __MACOSX/rrn_Resubmission/Sarpeskar2021_rrnATP_kinetic_circuit_model/Fig7ab_Outputs/._outputs.stateScripts
- rrn_Resubmission/Sarpeskar2021_rrnATP_kinetic_circuit_model/Fig7ab_Outputs/environmentOptions.state
- __MACOSX/rrn_Resubmission/Sarpeskar2021_rrnATP_kinetic_circuit_model/Fig7ab_Outputs/._environmentOptions.state
- rrn_Resubmission/Sarpeskar2021_rrnATP_kinetic_circuit_model/Fig7ab_Outputs/paramSetup.state
- __MACOSX/rrn_Resubmission/Sarpeskar2021_rrnATP_kinetic_circuit_model/Fig7ab_Outputs/._paramSetup.state
- rrn_Resubmission/Sarpeskar2021_rrnATP_kinetic_circuit_model/Fig7ab_Outputs/rfstim.state
- __MACOSX/rrn_Resubmission/Sarpeskar2021_rrnATP_kinetic_circuit_model/Fig7ab_Outputs/._rfstim.state
- rrn_Resubmission/Sarpeskar2021_rrnATP_kinetic_circuit_model/Fig7ab_Outputs/convergence.state
- __MACOSX/rrn_Resubmission/Sarpeskar2021_rrnATP_kinetic_circuit_model/Fig7ab_Outputs/._convergence.state
- rrn_Resubmission/Sarpeskar2021_rrnATP_kinetic_circuit_model/Fig7ab_Outputs/variables.state
- __MACOSX/rrn_Resubmission/Sarpeskar2021_rrnATP_kinetic_circuit_model/Fig7ab_Outputs/._variables.state
- rrn_Resubmission/Sarpeskar2021_rrnATP_kinetic_circuit_model/Fig7ab_Outputs/waveformSetup_ws.state/
- __MACOSX/rrn_Resubmission/Sarpeskar2021_rrnATP_kinetic_circuit_model/Fig7ab_Outputs/._waveformSetup_ws.state
- rrn_Resubmission/Sarpeskar2021_rrnATP_kinetic_circuit_model/Fig7ab_Outputs/modelSetup.state
- __MACOSX/rrn_Resubmission/Sarpeskar2021_rrnATP_kinetic_circuit_model/Fig7ab_Outputs/._modelSetup.state
- rrn_Resubmission/Sarpeskar2021_rrnATP_kinetic_circuit_model/Fig7ab_Outputs/master.tag
- __MACOSX/rrn_Resubmission/Sarpeskar2021_rrnATP_kinetic_circuit_model/Fig7ab_Outputs/._master.tag
- rrn_Resubmission/Sarpeskar2021_rrnATP_kinetic_circuit_model/Fig7ab_Outputs/turboOptions.state
- __MACOSX/rrn_Resubmission/Sarpeskar2021_rrnATP_kinetic_circuit_model/Fig7ab_Outputs/._turboOptions.state
- rrn_Resubmission/Sarpeskar2021_rrnATP_kinetic_circuit_model/Fig7ab_Outputs/spList.state
- __MACOSX/rrn_Resubmission/Sarpeskar2021_rrnATP_kinetic_circuit_model/Fig7ab_Outputs/._spList.state
- rrn_Resubmission/Sarpeskar2021_rrnATP_kinetic_circuit_model/Fig7ab_Outputs/simulationFiles.state
- __MACOSX/rrn_Resubmission/Sarpeskar2021_rrnATP_kinetic_circuit_model/Fig7ab_Outputs/._simulationFiles.state
- rrn_Resubmission/Sarpeskar2021_rrnATP_kinetic_circuit_model/Fig7ab_Outputs/mdlOptions.state
- __MACOSX/rrn_Resubmission/Sarpeskar2021_rrnATP_kinetic_circuit_model/Fig7ab_Outputs/._mdlOptions.state
- rrn_Resubmission/Sarpeskar2021_rrnATP_kinetic_circuit_model/Fig7ab_Outputs/analyses.state
- __MACOSX/rrn_Resubmission/Sarpeskar2021_rrnATP_kinetic_circuit_model/Fig7ab_Outputs/._analyses.state
- __MACOSX/rrn_Resubmission/Sarpeskar2021_rrnATP_kinetic_circuit_model/._Fig7ab_Outputs
- rrn_Resubmission/Sarpeskar2021_rrnATP_kinetic_circuit_model/FigS8_Outputs/
- rrn_Resubmission/Sarpeskar2021_rrnATP_kinetic_circuit_model/FigS8_Outputs/graphicalStimuli.state
- __MACOSX/rrn_Resubmission/Sarpeskar2021_rrnATP_kinetic_circuit_model/FigS8_Outputs/
- __MACOSX/rrn_Resubmission/Sarpeskar2021_rrnATP_kinetic_circuit_model/FigS8_Outputs/._graphicalStimuli.state
- rrn_Resubmission/Sarpeskar2021_rrnATP_kinetic_circuit_model/FigS8_Outputs/outputs.state
- __MACOSX/rrn_Resubmission/Sarpeskar2021_rrnATP_kinetic_circuit_model/FigS8_Outputs/._outputs.state
- rrn_Resubmission/Sarpeskar2021_rrnATP_kinetic_circuit_model/FigS8_Outputs/cosimOptions.state
- __MACOSX/rrn_Resubmission/Sarpeskar2021_rrnATP_kinetic_circuit_model/FigS8_Outputs/._cosimOptions.state
- rrn_Resubmission/Sarpeskar2021_rrnATP_kinetic_circuit_model/FigS8_Outputs/relxOptions.state
- __MACOSX/rrn_Resubmission/Sarpeskar2021_rrnATP_kinetic_circuit_model/FigS8_Outputs/._relxOptions.state
- rrn_Resubmission/Sarpeskar2021_rrnATP_kinetic_circuit_model/FigS8_Outputs/ADE_state.info
- __MACOSX/rrn_Resubmission/Sarpeskar2021_rrnATP_kinetic_circuit_model/FigS8_Outputs/._ADE_state.info
- rrn_Resubmission/Sarpeskar2021_rrnATP_kinetic_circuit_model/FigS8_Outputs/devCheckingSetup.state
- __MACOSX/rrn_Resubmission/Sarpeskar2021_rrnATP_kinetic_circuit_model/FigS8_Outputs/._devCheckingSetup.state
- rrn_Resubmission/Sarpeskar2021_rrnATP_kinetic_circuit_model/FigS8_Outputs/simulatorOptions.state
- __MACOSX/rrn_Resubmission/Sarpeskar2021_rrnATP_kinetic_circuit_model/FigS8_Outputs/._simulatorOptions.state
- rrn_Resubmission/Sarpeskar2021_rrnATP_kinetic_circuit_model/FigS8_Outputs/outputs.stateScripts
- __MACOSX/rrn_Resubmission/Sarpeskar2021_rrnATP_kinetic_circuit_model/FigS8_Outputs/._outputs.stateScripts
- rrn_Resubmission/Sarpeskar2021_rrnATP_kinetic_circuit_model/FigS8_Outputs/environmentOptions.state
- __MACOSX/rrn_Resubmission/Sarpeskar2021_rrnATP_kinetic_circuit_model/FigS8_Outputs/._environmentOptions.state
- rrn_Resubmission/Sarpeskar2021_rrnATP_kinetic_circuit_model/FigS8_Outputs/paramSetup.state
- __MACOSX/rrn_Resubmission/Sarpeskar2021_rrnATP_kinetic_circuit_model/FigS8_Outputs/._paramSetup.state
- rrn_Resubmission/Sarpeskar2021_rrnATP_kinetic_circuit_model/FigS8_Outputs/rfstim.state
- __MACOSX/rrn_Resubmission/Sarpeskar2021_rrnATP_kinetic_circuit_model/FigS8_Outputs/._rfstim.state
- rrn_Resubmission/Sarpeskar2021_rrnATP_kinetic_circuit_model/FigS8_Outputs/convergence.state
- __MACOSX/rrn_Resubmission/Sarpeskar2021_rrnATP_kinetic_circuit_model/FigS8_Outputs/._convergence.state
- rrn_Resubmission/Sarpeskar2021_rrnATP_kinetic_circuit_model/FigS8_Outputs/variables.state
- __MACOSX/rrn_Resubmission/Sarpeskar2021_rrnATP_kinetic_circuit_model/FigS8_Outputs/._variables.state
- rrn_Resubmission/Sarpeskar2021_rrnATP_kinetic_circuit_model/FigS8_Outputs/waveformSetup_ws.state/
- __MACOSX/rrn_Resubmission/Sarpeskar2021_rrnATP_kinetic_circuit_model/FigS8_Outputs/._waveformSetup_ws.state
- rrn_Resubmission/Sarpeskar2021_rrnATP_kinetic_circuit_model/FigS8_Outputs/modelSetup.state
- __MACOSX/rrn_Resubmission/Sarpeskar2021_rrnATP_kinetic_circuit_model/FigS8_Outputs/._modelSetup.state
- rrn_Resubmission/Sarpeskar2021_rrnATP_kinetic_circuit_model/FigS8_Outputs/master.tag
- __MACOSX/rrn_Resubmission/Sarpeskar2021_rrnATP_kinetic_circuit_model/FigS8_Outputs/._master.tag
- rrn_Resubmission/Sarpeskar2021_rrnATP_kinetic_circuit_model/FigS8_Outputs/turboOptions.state
- __MACOSX/rrn_Resubmission/Sarpeskar2021_rrnATP_kinetic_circuit_model/FigS8_Outputs/._turboOptions.state
- rrn_Resubmission/Sarpeskar2021_rrnATP_kinetic_circuit_model/FigS8_Outputs/spList.state
- __MACOSX/rrn_Resubmission/Sarpeskar2021_rrnATP_kinetic_circuit_model/FigS8_Outputs/._spList.state
- rrn_Resubmission/Sarpeskar2021_rrnATP_kinetic_circuit_model/FigS8_Outputs/simulationFiles.state
- __MACOSX/rrn_Resubmission/Sarpeskar2021_rrnATP_kinetic_circuit_model/FigS8_Outputs/._simulationFiles.state
- rrn_Resubmission/Sarpeskar2021_rrnATP_kinetic_circuit_model/FigS8_Outputs/mdlOptions.state
- __MACOSX/rrn_Resubmission/Sarpeskar2021_rrnATP_kinetic_circuit_model/FigS8_Outputs/._mdlOptions.state
- rrn_Resubmission/Sarpeskar2021_rrnATP_kinetic_circuit_model/FigS8_Outputs/analyses.state
- __MACOSX/rrn_Resubmission/Sarpeskar2021_rrnATP_kinetic_circuit_model/FigS8_Outputs/._analyses.state
- __MACOSX/rrn_Resubmission/Sarpeskar2021_rrnATP_kinetic_circuit_model/._FigS8_Outputs
- rrn_Resubmission/Sarpeskar2021_rrnATP_kinetic_circuit_model/Table1_Dataset2_Sensor_Parameters/
- rrn_Resubmission/Sarpeskar2021_rrnATP_kinetic_circuit_model/Table1_Dataset2_Sensor_Parameters/graphicalStimuli.state
- __MACOSX/rrn_Resubmission/Sarpeskar2021_rrnATP_kinetic_circuit_model/Table1_Dataset2_Sensor_Parameters/
- __MACOSX/rrn_Resubmission/Sarpeskar2021_rrnATP_kinetic_circuit_model/Table1_Dataset2_Sensor_Parameters/._graphicalStimuli.state
- rrn_Resubmission/Sarpeskar2021_rrnATP_kinetic_circuit_model/Table1_Dataset2_Sensor_Parameters/outputs.state
- __MACOSX/rrn_Resubmission/Sarpeskar2021_rrnATP_kinetic_circuit_model/Table1_Dataset2_Sensor_Parameters/._outputs.state
- rrn_Resubmission/Sarpeskar2021_rrnATP_kinetic_circuit_model/Table1_Dataset2_Sensor_Parameters/cosimOptions.state
- __MACOSX/rrn_Resubmission/Sarpeskar2021_rrnATP_kinetic_circuit_model/Table1_Dataset2_Sensor_Parameters/._cosimOptions.state
- rrn_Resubmission/Sarpeskar2021_rrnATP_kinetic_circuit_model/Table1_Dataset2_Sensor_Parameters/relxOptions.state
- __MACOSX/rrn_Resubmission/Sarpeskar2021_rrnATP_kinetic_circuit_model/Table1_Dataset2_Sensor_Parameters/._relxOptions.state
- rrn_Resubmission/Sarpeskar2021_rrnATP_kinetic_circuit_model/Table1_Dataset2_Sensor_Parameters/ADE_state.info
- __MACOSX/rrn_Resubmission/Sarpeskar2021_rrnATP_kinetic_circuit_model/Table1_Dataset2_Sensor_Parameters/._ADE_state.info
- rrn_Resubmission/Sarpeskar2021_rrnATP_kinetic_circuit_model/Table1_Dataset2_Sensor_Parameters/devCheckingSetup.state
- __MACOSX/rrn_Resubmission/Sarpeskar2021_rrnATP_kinetic_circuit_model/Table1_Dataset2_Sensor_Parameters/._devCheckingSetup.state
- rrn_Resubmission/Sarpeskar2021_rrnATP_kinetic_circuit_model/Table1_Dataset2_Sensor_Parameters/simulatorOptions.state
- __MACOSX/rrn_Resubmission/Sarpeskar2021_rrnATP_kinetic_circuit_model/Table1_Dataset2_Sensor_Parameters/._simulatorOptions.state
- rrn_Resubmission/Sarpeskar2021_rrnATP_kinetic_circuit_model/Table1_Dataset2_Sensor_Parameters/outputs.stateScripts
- __MACOSX/rrn_Resubmission/Sarpeskar2021_rrnATP_kinetic_circuit_model/Table1_Dataset2_Sensor_Parameters/._outputs.stateScripts
- rrn_Resubmission/Sarpeskar2021_rrnATP_kinetic_circuit_model/Table1_Dataset2_Sensor_Parameters/environmentOptions.state
- __MACOSX/rrn_Resubmission/Sarpeskar2021_rrnATP_kinetic_circuit_model/Table1_Dataset2_Sensor_Parameters/._environmentOptions.state
- rrn_Resubmission/Sarpeskar2021_rrnATP_kinetic_circuit_model/Table1_Dataset2_Sensor_Parameters/paramSetup.state
- __MACOSX/rrn_Resubmission/Sarpeskar2021_rrnATP_kinetic_circuit_model/Table1_Dataset2_Sensor_Parameters/._paramSetup.state
- rrn_Resubmission/Sarpeskar2021_rrnATP_kinetic_circuit_model/Table1_Dataset2_Sensor_Parameters/rfstim.state
- __MACOSX/rrn_Resubmission/Sarpeskar2021_rrnATP_kinetic_circuit_model/Table1_Dataset2_Sensor_Parameters/._rfstim.state
- rrn_Resubmission/Sarpeskar2021_rrnATP_kinetic_circuit_model/Table1_Dataset2_Sensor_Parameters/convergence.state
- __MACOSX/rrn_Resubmission/Sarpeskar2021_rrnATP_kinetic_circuit_model/Table1_Dataset2_Sensor_Parameters/._convergence.state
- rrn_Resubmission/Sarpeskar2021_rrnATP_kinetic_circuit_model/Table1_Dataset2_Sensor_Parameters/variables.state
- __MACOSX/rrn_Resubmission/Sarpeskar2021_rrnATP_kinetic_circuit_model/Table1_Dataset2_Sensor_Parameters/._variables.state
- rrn_Resubmission/Sarpeskar2021_rrnATP_kinetic_circuit_model/Table1_Dataset2_Sensor_Parameters/waveformSetup_ws.state/
- __MACOSX/rrn_Resubmission/Sarpeskar2021_rrnATP_kinetic_circuit_model/Table1_Dataset2_Sensor_Parameters/._waveformSetup_ws.state
- rrn_Resubmission/Sarpeskar2021_rrnATP_kinetic_circuit_model/Table1_Dataset2_Sensor_Parameters/modelSetup.state
- __MACOSX/rrn_Resubmission/Sarpeskar2021_rrnATP_kinetic_circuit_model/Table1_Dataset2_Sensor_Parameters/._modelSetup.state
- rrn_Resubmission/Sarpeskar2021_rrnATP_kinetic_circuit_model/Table1_Dataset2_Sensor_Parameters/master.tag
- __MACOSX/rrn_Resubmission/Sarpeskar2021_rrnATP_kinetic_circuit_model/Table1_Dataset2_Sensor_Parameters/._master.tag
- rrn_Resubmission/Sarpeskar2021_rrnATP_kinetic_circuit_model/Table1_Dataset2_Sensor_Parameters/turboOptions.state
- __MACOSX/rrn_Resubmission/Sarpeskar2021_rrnATP_kinetic_circuit_model/Table1_Dataset2_Sensor_Parameters/._turboOptions.state
- rrn_Resubmission/Sarpeskar2021_rrnATP_kinetic_circuit_model/Table1_Dataset2_Sensor_Parameters/spList.state
- __MACOSX/rrn_Resubmission/Sarpeskar2021_rrnATP_kinetic_circuit_model/Table1_Dataset2_Sensor_Parameters/._spList.state
- rrn_Resubmission/Sarpeskar2021_rrnATP_kinetic_circuit_model/Table1_Dataset2_Sensor_Parameters/simulationFiles.state
- __MACOSX/rrn_Resubmission/Sarpeskar2021_rrnATP_kinetic_circuit_model/Table1_Dataset2_Sensor_Parameters/._simulationFiles.state
- rrn_Resubmission/Sarpeskar2021_rrnATP_kinetic_circuit_model/Table1_Dataset2_Sensor_Parameters/mdlOptions.state
- __MACOSX/rrn_Resubmission/Sarpeskar2021_rrnATP_kinetic_circuit_model/Table1_Dataset2_Sensor_Parameters/._mdlOptions.state
- rrn_Resubmission/Sarpeskar2021_rrnATP_kinetic_circuit_model/Table1_Dataset2_Sensor_Parameters/analyses.state
- __MACOSX/rrn_Resubmission/Sarpeskar2021_rrnATP_kinetic_circuit_model/Table1_Dataset2_Sensor_Parameters/._analyses.state
- __MACOSX/rrn_Resubmission/Sarpeskar2021_rrnATP_kinetic_circuit_model/._Table1_Dataset2_Sensor_Parameters
- rrn_Resubmission/Sarpeskar2021_rrnATP_kinetic_circuit_model/schematic/
- rrn_Resubmission/Sarpeskar2021_rrnATP_kinetic_circuit_model/schematic/sch.oa
- __MACOSX/rrn_Resubmission/Sarpeskar2021_rrnATP_kinetic_circuit_model/schematic/
- __MACOSX/rrn_Resubmission/Sarpeskar2021_rrnATP_kinetic_circuit_model/schematic/._sch.oa
- rrn_Resubmission/Sarpeskar2021_rrnATP_kinetic_circuit_model/schematic/data.dm
- __MACOSX/rrn_Resubmission/Sarpeskar2021_rrnATP_kinetic_circuit_model/schematic/._data.dm
- rrn_Resubmission/Sarpeskar2021_rrnATP_kinetic_circuit_model/schematic/thumbnail_128x128.png
- __MACOSX/rrn_Resubmission/Sarpeskar2021_rrnATP_kinetic_circuit_model/schematic/._thumbnail_128x128.png
- rrn_Resubmission/Sarpeskar2021_rrnATP_kinetic_circuit_model/schematic/master.tag
- __MACOSX/rrn_Resubmission/Sarpeskar2021_rrnATP_kinetic_circuit_model/schematic/._master.tag
- __MACOSX/rrn_Resubmission/Sarpeskar2021_rrnATP_kinetic_circuit_model/._schematic
- rrn_Resubmission/Sarpeskar2021_rrnATP_kinetic_circuit_model/Table1_Dataset3_Sensor_Parameters/
- rrn_Resubmission/Sarpeskar2021_rrnATP_kinetic_circuit_model/Table1_Dataset3_Sensor_Parameters/graphicalStimuli.state
- __MACOSX/rrn_Resubmission/Sarpeskar2021_rrnATP_kinetic_circuit_model/Table1_Dataset3_Sensor_Parameters/
- __MACOSX/rrn_Resubmission/Sarpeskar2021_rrnATP_kinetic_circuit_model/Table1_Dataset3_Sensor_Parameters/._graphicalStimuli.state
- rrn_Resubmission/Sarpeskar2021_rrnATP_kinetic_circuit_model/Table1_Dataset3_Sensor_Parameters/outputs.state
- __MACOSX/rrn_Resubmission/Sarpeskar2021_rrnATP_kinetic_circuit_model/Table1_Dataset3_Sensor_Parameters/._outputs.state
- rrn_Resubmission/Sarpeskar2021_rrnATP_kinetic_circuit_model/Table1_Dataset3_Sensor_Parameters/cosimOptions.state
- __MACOSX/rrn_Resubmission/Sarpeskar2021_rrnATP_kinetic_circuit_model/Table1_Dataset3_Sensor_Parameters/._cosimOptions.state
- rrn_Resubmission/Sarpeskar2021_rrnATP_kinetic_circuit_model/Table1_Dataset3_Sensor_Parameters/relxOptions.state
- __MACOSX/rrn_Resubmission/Sarpeskar2021_rrnATP_kinetic_circuit_model/Table1_Dataset3_Sensor_Parameters/._relxOptions.state
- rrn_Resubmission/Sarpeskar2021_rrnATP_kinetic_circuit_model/Table1_Dataset3_Sensor_Parameters/ADE_state.info
- __MACOSX/rrn_Resubmission/Sarpeskar2021_rrnATP_kinetic_circuit_model/Table1_Dataset3_Sensor_Parameters/._ADE_state.info
- rrn_Resubmission/Sarpeskar2021_rrnATP_kinetic_circuit_model/Table1_Dataset3_Sensor_Parameters/devCheckingSetup.state
- __MACOSX/rrn_Resubmission/Sarpeskar2021_rrnATP_kinetic_circuit_model/Table1_Dataset3_Sensor_Parameters/._devCheckingSetup.state
- rrn_Resubmission/Sarpeskar2021_rrnATP_kinetic_circuit_model/Table1_Dataset3_Sensor_Parameters/simulatorOptions.state
- __MACOSX/rrn_Resubmission/Sarpeskar2021_rrnATP_kinetic_circuit_model/Table1_Dataset3_Sensor_Parameters/._simulatorOptions.state
- rrn_Resubmission/Sarpeskar2021_rrnATP_kinetic_circuit_model/Table1_Dataset3_Sensor_Parameters/outputs.stateScripts
- __MACOSX/rrn_Resubmission/Sarpeskar2021_rrnATP_kinetic_circuit_model/Table1_Dataset3_Sensor_Parameters/._outputs.stateScripts
- rrn_Resubmission/Sarpeskar2021_rrnATP_kinetic_circuit_model/Table1_Dataset3_Sensor_Parameters/environmentOptions.state
- __MACOSX/rrn_Resubmission/Sarpeskar2021_rrnATP_kinetic_circuit_model/Table1_Dataset3_Sensor_Parameters/._environmentOptions.state
- rrn_Resubmission/Sarpeskar2021_rrnATP_kinetic_circuit_model/Table1_Dataset3_Sensor_Parameters/paramSetup.state
- __MACOSX/rrn_Resubmission/Sarpeskar2021_rrnATP_kinetic_circuit_model/Table1_Dataset3_Sensor_Parameters/._paramSetup.state
- rrn_Resubmission/Sarpeskar2021_rrnATP_kinetic_circuit_model/Table1_Dataset3_Sensor_Parameters/rfstim.state
- __MACOSX/rrn_Resubmission/Sarpeskar2021_rrnATP_kinetic_circuit_model/Table1_Dataset3_Sensor_Parameters/._rfstim.state
- rrn_Resubmission/Sarpeskar2021_rrnATP_kinetic_circuit_model/Table1_Dataset3_Sensor_Parameters/convergence.state
- __MACOSX/rrn_Resubmission/Sarpeskar2021_rrnATP_kinetic_circuit_model/Table1_Dataset3_Sensor_Parameters/._convergence.state
- rrn_Resubmission/Sarpeskar2021_rrnATP_kinetic_circuit_model/Table1_Dataset3_Sensor_Parameters/variables.state
- __MACOSX/rrn_Resubmission/Sarpeskar2021_rrnATP_kinetic_circuit_model/Table1_Dataset3_Sensor_Parameters/._variables.state
- rrn_Resubmission/Sarpeskar2021_rrnATP_kinetic_circuit_model/Table1_Dataset3_Sensor_Parameters/waveformSetup_ws.state/
- __MACOSX/rrn_Resubmission/Sarpeskar2021_rrnATP_kinetic_circuit_model/Table1_Dataset3_Sensor_Parameters/._waveformSetup_ws.state
- rrn_Resubmission/Sarpeskar2021_rrnATP_kinetic_circuit_model/Table1_Dataset3_Sensor_Parameters/modelSetup.state
- __MACOSX/rrn_Resubmission/Sarpeskar2021_rrnATP_kinetic_circuit_model/Table1_Dataset3_Sensor_Parameters/._modelSetup.state
- rrn_Resubmission/Sarpeskar2021_rrnATP_kinetic_circuit_model/Table1_Dataset3_Sensor_Parameters/master.tag
- __MACOSX/rrn_Resubmission/Sarpeskar2021_rrnATP_kinetic_circuit_model/Table1_Dataset3_Sensor_Parameters/._master.tag
- rrn_Resubmission/Sarpeskar2021_rrnATP_kinetic_circuit_model/Table1_Dataset3_Sensor_Parameters/turboOptions.state
- __MACOSX/rrn_Resubmission/Sarpeskar2021_rrnATP_kinetic_circuit_model/Table1_Dataset3_Sensor_Parameters/._turboOptions.state
- rrn_Resubmission/Sarpeskar2021_rrnATP_kinetic_circuit_model/Table1_Dataset3_Sensor_Parameters/spList.state
- __MACOSX/rrn_Resubmission/Sarpeskar2021_rrnATP_kinetic_circuit_model/Table1_Dataset3_Sensor_Parameters/._spList.state
- rrn_Resubmission/Sarpeskar2021_rrnATP_kinetic_circuit_model/Table1_Dataset3_Sensor_Parameters/simulationFiles.state
- __MACOSX/rrn_Resubmission/Sarpeskar2021_rrnATP_kinetic_circuit_model/Table1_Dataset3_Sensor_Parameters/._simulationFiles.state
- rrn_Resubmission/Sarpeskar2021_rrnATP_kinetic_circuit_model/Table1_Dataset3_Sensor_Parameters/mdlOptions.state
- __MACOSX/rrn_Resubmission/Sarpeskar2021_rrnATP_kinetic_circuit_model/Table1_Dataset3_Sensor_Parameters/._mdlOptions.state
- rrn_Resubmission/Sarpeskar2021_rrnATP_kinetic_circuit_model/Table1_Dataset3_Sensor_Parameters/analyses.state
- __MACOSX/rrn_Resubmission/Sarpeskar2021_rrnATP_kinetic_circuit_model/Table1_Dataset3_Sensor_Parameters/._analyses.state
- __MACOSX/rrn_Resubmission/Sarpeskar2021_rrnATP_kinetic_circuit_model/._Table1_Dataset3_Sensor_Parameters
[truncated: 469 more entries]
