# Supplementary material for: Measuring and modeling energy and power consumption in living microbial cells with a synthetic ATP reporter
Source: BMC Biol. 2021 May 17;19:101. doi: 10.1186/s12915-021-01023-2 (PMC8130387; doi:10.1186/s12915-021-01023-2)
Supplement: Supplementary file 17 — Additional file 17. Cadence files for the kinetic model circuit. The .zip file contains the Cadence library of components (schematics and symbols) and cellview simulation states needed to perform the kinetic model simulations presented in this paper. [file 12915_2021_1023_MOESM17_ESM.zip › rrn_Resubmission/res_MM/veriloga/veriloga.va]

// VerilogA for Biocircuits, Generic_MM, veriloga

`include "constants.vams"
`include "disciplines.vams"

module res_MM(P, N, A, R);
	parameter real kda=1;
	parameter real kdr=1;
	parameter real na=2;
	parameter real nr=2;
	parameter real a=0;
	parameter real b=0;
	parameter real c=0;
	parameter real d=0;
	parameter real aa=1;
	parameter real bb=0;
	parameter real cc=0;
	parameter real dd=0;
	parameter real Gmax=0;
    //parameter real limit=0;
	real cur, ak, rk;

	inout P, N;
	input A, R;
	ground gnd;
	electrical P, N, A, R;

	analog begin
        //THIS IS A CONDUCTANCE, NO RESISTANCE
        if (V(A,gnd) < 0) begin
            ak=0;
        end
        else begin
            ak = pow((V(A,gnd)/kda),na);
        end
        if (V(R,gnd) < 0) begin
            rk=0;
        end
        else begin 
            rk = pow((V(R,gnd)/kdr),nr);
        end
        cur = V(P,N)*Gmax*(a+b*ak+c*rk+d*ak*rk)/(aa+bb*ak+cc*rk+dd*ak*rk);
        I(P,N) <+ cur;
    end

endmodule
