# Supplementary material for: Measuring and modeling energy and power consumption in living microbial cells with a synthetic ATP reporter
Source: BMC Biol. 2021 May 17;19:101. doi: 10.1186/s12915-021-01023-2 (PMC8130387; doi:10.1186/s12915-021-01023-2)
Supplement: Supplementary file 17 — Additional file 17. Cadence files for the kinetic model circuit. The .zip file contains the Cadence library of components (schematics and symbols) and cellview simulation states needed to perform the kinetic model simulations presented in this paper. [file 12915_2021_1023_MOESM17_ESM.zip › rrn_Resubmission/Sarpeskar2021_rrnATP_kinetic_circuit_model/Fig7ab_Outputs/relxOptions.state]

(relxOpts aged_data_dir) ""
(relxOpts aged_var_list) nil
(relxOpts checknegagingclamp) "no"
(relxOpts checknegagingtype) "error"
(relxOpts combinedeg) "off"
(relxOpts compactagednetlist) "none"
(relxOpts degdatatype) "appendage"
(relxOpts doADELPostProcess) t
(relxOpts enableAging) nil
(relxOpts enableDegSort) nil
(relxOpts enableGradualAging) nil
(relxOpts enablePreset) nil
(relxOpts enableRelXTran) nil
(relxOpts enableRelxpert) nil
(relxOpts enableStress) nil
(relxOpts enabledegdata) nil
(relxOpts fresh_data_dir) ""
(relxOpts gaAgePoints) ""
(relxOpts gaAgePointsUnit) "Years"
(relxOpts gaAgeStepStart) ""
(relxOpts gaAgeStepStop) ""
(relxOpts gaAgeStepTotalStep) ""
(relxOpts gaAgeStepType) "lin"
(relxOpts gaAgeStepUnit) "Years"
(relxOpts gaAlterHeadListBox) (nil choices ("#     Time           Param               Value") value nil)
(relxOpts gaAlterParam) ""
(relxOpts gaAlterParamListBox) (nil choices nil value nil)
(relxOpts gaAlterTime) ""
(relxOpts gaAlterValue) ""
(relxOpts gaInputStressDir) ""
(relxOpts gaIterationNum) ""
(relxOpts gaMode) "agepoint"
(relxOpts gaPassParam) "no"
(relxOpts gaSaveResults) "all"
(relxOpts gaSaveSome) ""
(relxOpts gaSkipFresh) nil
(relxOpts gaSkipLast) nil
(relxOpts includeFiles) ""
(relxOpts mosAgeDomain) "loglog"
(relxOpts mosAgeMethod) "agemos"
(relxOpts mosAgeModelFilePath) ""
(relxOpts mosAgeModelLimit) nil
(relxOpts mosAgeModelLimitNum) "10"
(relxOpts mosAgeModelLimitType) "age"
(relxOpts mosAgingTime) "10"
(relxOpts mosAgingTimeUnit) "Years"
(relxOpts mosAppendDeviceAge) nil
(relxOpts mosCalcLifetime) nil
(relxOpts mosCompactAgeModel) nil
(relxOpts mosDeltad) "0.1"
(relxOpts mosDevDegIdconst) ""
(relxOpts mosDevDegIdconstwl) ""
(relxOpts mosDevDegModels) ""
(relxOpts mosDevDegNeedSimulator) nil
(relxOpts mosDevDegSimulatorPath) ""
(relxOpts mosDevDegVbconst_n) ""
(relxOpts mosDevDegVbconst_nModels) ""
(relxOpts mosDevDegVbconst_p) ""
(relxOpts mosDevDegVbconst_pModels) ""
(relxOpts mosDevDegVdconst) ""
(relxOpts mosDevDegVdconstwl) ""
(relxOpts mosDevDegVdd) ""
(relxOpts mosDevDegVddSetting) nil
(relxOpts mosDevDegVdlin) ""
(relxOpts mosDevDegVdlinModels) ""
(relxOpts mosDevDegVdsat) ""
(relxOpts mosDevDegVdsatModels) ""
(relxOpts mosDevDegVglin) ""
(relxOpts mosDevDegVglinModels) ""
(relxOpts mosDevDegVgsat) ""
(relxOpts mosDevDegVgsatModels) ""
(relxOpts mosDevDegVgstep) ""
(relxOpts mosDevDegVgstepModels) ""
(relxOpts mosDevDegVgsweep_end_n) ""
(relxOpts mosDevDegVgsweep_end_nModels) ""
(relxOpts mosDevDegVgsweep_end_p) ""
(relxOpts mosDevDegVgsweep_end_pModels) ""
(relxOpts mosDevDegVgsweep_start_n) ""
(relxOpts mosDevDegVgsweep_start_nModels) ""
(relxOpts mosDevDegVgsweep_start_p) ""
(relxOpts mosDevDegVgsweep_start_pModels) ""
(relxOpts mosDevDegVsconst) ""
(relxOpts mosDevDegVsconstModels) ""
(relxOpts mosDevDegVthConstCurrSp) nil
(relxOpts mosDevDegVthUseId) nil
(relxOpts mosDevDegVthUseIs) nil
(relxOpts mosDumpAgeModel) nil
(relxOpts mosEffectiveModel) t
(relxOpts mosEnableOutputDevDeg) nil
(relxOpts mosHciAccuracy) "liberal (1)"
(relxOpts mosHciIdMethod) "ids"
(relxOpts mosHciIgateMethod) "calculate"
(relxOpts mosHciLifeTimeMethod) "calculate"
(relxOpts mosHciLifeTimeMethodTable) ""
(relxOpts mosHciOpMethod) "calculate"
(relxOpts mosMaskDev) nil
(relxOpts mosMaskDevInclude) "include"
(relxOpts mosMaskDevInstance) ""
(relxOpts mosMinAge) ""
(relxOpts mosMode) (t t t)
(relxOpts mosModifyNetlist) nil
(relxOpts mosVthMethod) "calculate"
(relxOpts nativeMode) "Spectre native"
(relxOpts otherRXOptions) ""
(relxOpts outputmethod) "single"
(relxOpts presetAgeLevel) ""
(relxOpts presetBlock) ""
(relxOpts presetType) "lifetime"
(relxOpts presetValue) ""
(relxOpts relusercmdlineoption) ""
(relxOpts relxTranStart) ""
(relxOpts relxTranStop) ""
(relxOpts reportModelParamChanged) nil
(relxOpts showunageddevices) "limit"
(relxOpts simModeFile) "input.bs0"
(relxOpts simModeType) "all"
(relxOpts stress_data_dir) ""
(relxOpts stress_var_list) nil
(relxOpts uriAppendtype) "none"
(relxOpts uriDebugMode) "0"
(relxOpts uriLibs) ""
(relxOpts uriMode) "none"
