# Supplementary material for: Measuring and modeling energy and power consumption in living microbial cells with a synthetic ATP reporter
Source: BMC Biol. 2021 May 17;19:101. doi: 10.1186/s12915-021-01023-2 (PMC8130387; doi:10.1186/s12915-021-01023-2)
Supplement: Supplementary file 17 — Additional file 17. Cadence files for the kinetic model circuit. The .zip file contains the Cadence library of components (schematics and symbols) and cellview simulation states needed to perform the kinetic model simulations presented in this paper. [file 12915_2021_1023_MOESM17_ESM.zip › rrn_Resubmission/Sarpeskar2021_rrnATP_kinetic_circuit_model/Fig7ab_Outputs/devCheckingSetup.state]

(nil	devCheckingEnabled "no"
  asserts (	)
	inclusiveFilters (	)
	exclusiveFilters (	)
	options (nil
		checklimit (nil
			pzDisableAll  nil
			pzEnableAll  nil
			pzSeverity  "None"
			noiseDisableAll  nil
			noiseEnableAll  nil
			noiseSeverity  "None"
			spDisableAll  nil
			spEnableAll  nil
			spSeverity  "None"
			acDisableAll  nil
			acEnableAll  nil
			acSeverity  "None"
			dcOpDisableAll  nil
			dcOpEnableAll  nil
			dcOpSeverity  "None"
			dcDisableAll  nil
			dcEnableAll  nil
			dcSeverity  "None"
			tranDisableAll  nil
			tranEnableAll  nil
			tranSeverity  "None"
			tranStopTime  nil
			tranStartTime  nil
		)
	)
)
