# Supplementary material for: Measuring and modeling energy and power consumption in living microbial cells with a synthetic ATP reporter
Source: BMC Biol. 2021 May 17;19:101. doi: 10.1186/s12915-021-01023-2 (PMC8130387; doi:10.1186/s12915-021-01023-2)
Supplement: Supplementary file 17 — Additional file 17. Cadence files for the kinetic model circuit. The .zip file contains the Cadence library of components (schematics and symbols) and cellview simulation states needed to perform the kinetic model simulations presented in this paper. [file 12915_2021_1023_MOESM17_ESM.zip › rrn_Resubmission/Sarpeskar2021_rrnATP_kinetic_circuit_model/Fig7ab_Outputs/simulatorOptions.state]

(opts additionalArgs) ""
(opts ahdllint) ""
(opts ahdllint_maxwarn) ""
(opts ahdllint_on) ""
(opts approx) ""
(opts audit) ""
(opts auto_minductor) ""
(opts checklimitdest) "psf"
(opts checklimitfile) ""
(opts checklimitskipfile) ""
(opts checklimitskipsubs) ""
(opts cols) "80"
(opts colslog) ""
(opts convdbg) ""
(opts debug) ""
(opts diagnose) ""
(opts digits) "5"
(opts dochecklimit) ""
(opts dptran_gmethod) ""
(opts error) ""
(opts flow) ""
(opts generalnoiseinst) nil
(opts generalnoiseinstonoff) ""
(opts gmethod) ""
(opts gmin) "1e-12"
(opts gmin_check) ""
(opts gmindc) ""
(opts homotopy) ""
(opts iabstol) "1e-12"
(opts iccapcheck) ""
(opts ignshorts) ""
(opts info) ""
(opts inventory) ""
(opts ivth_vdsmin) ""
(opts ivthl) ""
(opts ivthn) ""
(opts ivthp) ""
(opts ivthw) ""
(opts limit) ""
(opts macromodels) ""
(opts maxnotes) "5"
(opts maxnotestologfile) ""
(opts maxrsd) ""
(opts maxwarns) "5"
(opts maxwarnstologfile) ""
(opts minr) ""
(opts multithread) ""
(opts narrate) ""
(opts nonconv_topnum) ""
(opts notation) ""
(opts note) ""
(opts nportcompress) ""
(opts nportcompressfiledir) ""
(opts nportirfiledir) ""
(opts nportirreuse) ""
(opts nportunusedportgmin) ""
(opts nportunusedportrmin) ""
(opts nthreads) ""
(opts opptcheck) ""
(opts pivabs) ""
(opts pivotdc) ""
(opts pivrel) "1e-3"
(opts preorder) ""
(opts printstep) ""
(opts quantities) ""
(opts rebuild_matrix) ""
(opts redefinedparams) ""
(opts reltol) "1e-3"
(opts residualtol) ""
(opts rforce) "1"
(opts scale) "1.0"
(opts scalefactor) ""
(opts scalem) "1.0"
(opts sensbinparam) ""
(opts sensfile) "../psf/sens.output"
(opts sensfileonly) ""
(opts sensformat) ""
(opts senstype) ""
(opts simstat) ""
(opts temp) "27"
(opts tempeffects) ""
(opts title) ""
(opts tmevthmod) ""
(opts tnom) "27"
(opts topcheck) ""
(opts try_fast_op) ""
(opts vabstol) "1e-6"
(opts value1) ""
(opts vthmod) ""
(opts warn) ""
