# Supplementary material for: Measuring and modeling energy and power consumption in living microbial cells with a synthetic ATP reporter
Source: BMC Biol. 2021 May 17;19:101. doi: 10.1186/s12915-021-01023-2 (PMC8130387; doi:10.1186/s12915-021-01023-2)
Supplement: Supplementary file 17 — Additional file 17. Cadence files for the kinetic model circuit. The .zip file contains the Cadence library of components (schematics and symbols) and cellview simulation states needed to perform the kinetic model simulations presented in this paper. [file 12915_2021_1023_MOESM17_ESM.zip › rrn_Resubmission/Sarpeskar2021_rrnATP_kinetic_circuit_model/Fig7ab_Outputs/simulationFiles.state]

EVcdFile ""
EVcdInfoFile ""
VcdFile ""
VcdInfoFile ""
VectorFile nil
allDefinitionFiles nil
allDspfFiles nil
allIncludedPaths nil
allPspiceFiles nil
allSpefFiles nil
allStimulusFiles nil
allVectorFiles nil
definitionFiles nil
dspfFile nil
hlcheck "off"
includePath ""
pspiceFile nil
spefFile nil
stimulusFile nil
