# Supplementary material for: Measuring and modeling energy and power consumption in living microbial cells with a synthetic ATP reporter
Source: BMC Biol. 2021 May 17;19:101. doi: 10.1186/s12915-021-01023-2 (PMC8130387; doi:10.1186/s12915-021-01023-2)
Supplement: Supplementary file 17 — Additional file 17. Cadence files for the kinetic model circuit. The .zip file contains the Cadence library of components (schematics and symbols) and cellview simulation states needed to perform the kinetic model simulations presented in this paper. [file 12915_2021_1023_MOESM17_ESM.zip › rrn_Resubmission/Sarpeskar2021_rrnATP_kinetic_circuit_model/FigS8_Outputs/outputs.state]

_outputList = nil
 _envSaveOptions = nil
savedComponent = (let
(tmp1)
(unless tmp1
tmp1 = make_sevOutputStruct()
)
(unless tmp1
tmp1 = (ncons nil)
)
tmp1->inLastSet = nil
tmp1->name = nil
tmp1->expression = nil
tmp1->signal = "/X"
tmp1->scriptFile = nil
tmp1->type2 = nil
tmp1->evalType = nil
tmp1->displayIt = nil
tmp1->internalName = nil
tmp1->masterName = nil
tmp1->masterScriptFile = nil
tmp1->saveScriptFile = nil
tmp1->saveMasterScriptFile = nil
tmp1->isReferenced = nil
tmp1->lastEvalTime = nil
tmp1->origin = nil
tmp1->type = 'net
tmp1->areaTable = nil
tmp1->selectionDetail = (let
(tmp1)
tmp1 = (let
(tmp1 tmp2)
tmp1 = 'color
tmp2 = (let
(tmp1 tmp2)
tmp1 = "y8"
tmp2 = "drawing"
list(tmp1 tmp2)
)
list(tmp1 tmp2)
)
list(tmp1)
)
tmp1->value = nil
tmp1->plot = 't
tmp1->save = nil
tmp1->march = nil
tmp1->index = 1
tmp1->timeStamp = nil
tmp1->graphType = nil
tmp1->yaxisLabel = nil
tmp1->label = nil
tmp1->yaxisUnit = nil
list(tmp1)
)
_outputList = nconc( _outputList savedComponent) 
savedComponent = nil 
savedComponent = (let
(tmp1)
(unless tmp1
tmp1 = make_sevOutputStruct()
)
(unless tmp1
tmp1 = (ncons nil)
)
tmp1->inLastSet = nil
tmp1->name = nil
tmp1->expression = nil
tmp1->signal = "/G13/PLUS"
tmp1->scriptFile = nil
tmp1->type2 = nil
tmp1->evalType = nil
tmp1->displayIt = nil
tmp1->internalName = nil
tmp1->masterName = nil
tmp1->masterScriptFile = nil
tmp1->saveScriptFile = nil
tmp1->saveMasterScriptFile = nil
tmp1->isReferenced = nil
tmp1->lastEvalTime = nil
tmp1->origin = nil
tmp1->type = 'terminal
tmp1->areaTable = nil
tmp1->selectionDetail = (let
(tmp1)
tmp1 = (let
(tmp1 tmp2)
tmp1 = 'color
tmp2 = (let
(tmp1 tmp2)
tmp1 = "y5"
tmp2 = "drawing"
list(tmp1 tmp2)
)
list(tmp1 tmp2)
)
list(tmp1)
)
tmp1->value = nil
tmp1->plot = 't
tmp1->save = 't
tmp1->march = nil
tmp1->index = 2
tmp1->timeStamp = nil
tmp1->graphType = nil
tmp1->yaxisLabel = nil
tmp1->label = nil
tmp1->yaxisUnit = nil
list(tmp1)
)
_outputList = nconc( _outputList savedComponent) 
savedComponent = nil 
savedComponent = (let
(tmp1)
(unless tmp1
tmp1 = make_sevOutputStruct()
)
(unless tmp1
tmp1 = (ncons nil)
)
tmp1->inLastSet = nil
tmp1->name = nil
tmp1->expression = nil
tmp1->signal = "/G12/PLUS"
tmp1->scriptFile = nil
tmp1->type2 = nil
tmp1->evalType = nil
tmp1->displayIt = nil
tmp1->internalName = nil
tmp1->masterName = nil
tmp1->masterScriptFile = nil
tmp1->saveScriptFile = nil
tmp1->saveMasterScriptFile = nil
tmp1->isReferenced = nil
tmp1->lastEvalTime = nil
tmp1->origin = nil
tmp1->type = 'terminal
tmp1->areaTable = nil
tmp1->selectionDetail = (let
(tmp1)
tmp1 = (let
(tmp1 tmp2)
tmp1 = 'color
tmp2 = (let
(tmp1 tmp2)
tmp1 = "y6"
tmp2 = "drawing"
list(tmp1 tmp2)
)
list(tmp1 tmp2)
)
list(tmp1)
)
tmp1->value = nil
tmp1->plot = 't
tmp1->save = 't
tmp1->march = nil
tmp1->index = 3
tmp1->timeStamp = nil
tmp1->graphType = nil
tmp1->yaxisLabel = nil
tmp1->label = nil
tmp1->yaxisUnit = nil
list(tmp1)
)
_outputList = nconc( _outputList savedComponent) 
savedComponent = nil 
savedComponent = (let
(tmp1)
(unless tmp1
tmp1 = make_sevOutputStruct()
)
(unless tmp1
tmp1 = (ncons nil)
)
tmp1->inLastSet = nil
tmp1->name = nil
tmp1->expression = nil
tmp1->signal = "/I102/P"
tmp1->scriptFile = nil
tmp1->type2 = nil
tmp1->evalType = nil
tmp1->displayIt = nil
tmp1->internalName = nil
tmp1->masterName = nil
tmp1->masterScriptFile = nil
tmp1->saveScriptFile = nil
tmp1->saveMasterScriptFile = nil
tmp1->isReferenced = nil
tmp1->lastEvalTime = nil
tmp1->origin = nil
tmp1->type = 'terminal
tmp1->areaTable = nil
tmp1->selectionDetail = (let
(tmp1)
tmp1 = (let
(tmp1 tmp2)
tmp1 = 'color
tmp2 = (let
(tmp1 tmp2)
tmp1 = "y7"
tmp2 = "drawing"
list(tmp1 tmp2)
)
list(tmp1 tmp2)
)
list(tmp1)
)
tmp1->value = nil
tmp1->plot = 't
tmp1->save = 't
tmp1->march = nil
tmp1->index = 4
tmp1->timeStamp = nil
tmp1->graphType = nil
tmp1->yaxisLabel = nil
tmp1->label = nil
tmp1->yaxisUnit = nil
list(tmp1)
)
_outputList = nconc( _outputList savedComponent) 
savedComponent = nil 
savedComponent = (let
(tmp1)
(unless tmp1
tmp1 = make_sevOutputStruct()
)
(unless tmp1
tmp1 = (ncons nil)
)
tmp1->inLastSet = nil
tmp1->name = nil
tmp1->expression = nil
tmp1->signal = "/I139/I_out1"
tmp1->scriptFile = nil
tmp1->type2 = nil
tmp1->evalType = nil
tmp1->displayIt = nil
tmp1->internalName = nil
tmp1->masterName = nil
tmp1->masterScriptFile = nil
tmp1->saveScriptFile = nil
tmp1->saveMasterScriptFile = nil
tmp1->isReferenced = nil
tmp1->lastEvalTime = nil
tmp1->origin = nil
tmp1->type = 'net
tmp1->areaTable = nil
tmp1->selectionDetail = (let
(tmp1)
tmp1 = (let
(tmp1 tmp2)
tmp1 = 'color
tmp2 = (let
(tmp1 tmp2)
tmp1 = "y2"
tmp2 = "drawing"
list(tmp1 tmp2)
)
list(tmp1 tmp2)
)
list(tmp1)
)
tmp1->value = nil
tmp1->plot = 't
tmp1->save = nil
tmp1->march = nil
tmp1->index = 5
tmp1->timeStamp = nil
tmp1->graphType = nil
tmp1->yaxisLabel = nil
tmp1->label = nil
tmp1->yaxisUnit = nil
list(tmp1)
)
_outputList = nconc( _outputList savedComponent) 
savedComponent = nil 
savedComponent = (let
(tmp1)
(unless tmp1
tmp1 = make_sevOutputStruct()
)
(unless tmp1
tmp1 = (ncons nil)
)
tmp1->inLastSet = nil
tmp1->name = nil
tmp1->expression = nil
tmp1->signal = "/I139/I_out2"
tmp1->scriptFile = nil
tmp1->type2 = nil
tmp1->evalType = nil
tmp1->displayIt = nil
tmp1->internalName = nil
tmp1->masterName = nil
tmp1->masterScriptFile = nil
tmp1->saveScriptFile = nil
tmp1->saveMasterScriptFile = nil
tmp1->isReferenced = nil
tmp1->lastEvalTime = nil
tmp1->origin = nil
tmp1->type = 'net
tmp1->areaTable = nil
tmp1->selectionDetail = (let
(tmp1)
tmp1 = (let
(tmp1 tmp2)
tmp1 = 'color
tmp2 = (let
(tmp1 tmp2)
tmp1 = "y3"
tmp2 = "drawing"
list(tmp1 tmp2)
)
list(tmp1 tmp2)
)
list(tmp1)
)
tmp1->value = nil
tmp1->plot = 't
tmp1->save = nil
tmp1->march = nil
tmp1->index = 6
tmp1->timeStamp = nil
tmp1->graphType = nil
tmp1->yaxisLabel = nil
tmp1->label = nil
tmp1->yaxisUnit = nil
list(tmp1)
)
_outputList = nconc( _outputList savedComponent) 
savedComponent = nil 
savedComponent = (let
(tmp1)
(unless tmp1
tmp1 = make_sevOutputStruct()
)
(unless tmp1
tmp1 = (ncons nil)
)
tmp1->inLastSet = nil
tmp1->name = nil
tmp1->expression = nil
tmp1->signal = "/I139/I_out3"
tmp1->scriptFile = nil
tmp1->type2 = nil
tmp1->evalType = nil
tmp1->displayIt = nil
tmp1->internalName = nil
tmp1->masterName = nil
tmp1->masterScriptFile = nil
tmp1->saveScriptFile = nil
tmp1->saveMasterScriptFile = nil
tmp1->isReferenced = nil
tmp1->lastEvalTime = nil
tmp1->origin = nil
tmp1->type = 'net
tmp1->areaTable = nil
tmp1->selectionDetail = (let
(tmp1)
tmp1 = (let
(tmp1 tmp2)
tmp1 = 'color
tmp2 = (let
(tmp1 tmp2)
tmp1 = "y4"
tmp2 = "drawing"
list(tmp1 tmp2)
)
list(tmp1 tmp2)
)
list(tmp1)
)
tmp1->value = nil
tmp1->plot = 't
tmp1->save = nil
tmp1->march = nil
tmp1->index = 7
tmp1->timeStamp = nil
tmp1->graphType = nil
tmp1->yaxisLabel = nil
tmp1->label = nil
tmp1->yaxisUnit = nil
list(tmp1)
)
_outputList = nconc( _outputList savedComponent) 
savedComponent = nil 
_envSaveOptions = (let
(tmp1 tmp2 tmp3 tmp4 tmp5 tmp6 tmp7 tmp8 tmp9 tmp10 tmp11 tmp12 tmp13 tmp14 tmp15 tmp16 tmp17 tmp18 tmp19 tmp20 tmp21)
tmp1 = (let
(tmp1 tmp2)
tmp1 = 'fastViewOption
list(tmp1 tmp2)
)
tmp2 = (let
(tmp1 tmp2)
tmp1 = 'simOutputFormat
tmp2 = "psfxl"
list(tmp1 tmp2)
)
tmp3 = (let
(tmp1 tmp2)
tmp1 = 'separator4
tmp2 = ""
list(tmp1 tmp2)
)
tmp4 = (let
(tmp1 tmp2)
tmp1 = 'extremesInfo
list(tmp1 tmp2)
)
tmp5 = (let
(tmp1 tmp2)
tmp1 = 'assertsInfo
list(tmp1 tmp2)
)
tmp6 = (let
(tmp1 tmp2)
tmp1 = 'designParamValInfo
tmp2 = 't
list(tmp1 tmp2)
)
tmp7 = (let
(tmp1 tmp2)
tmp1 = 'subcktsInfo
tmp2 = 't
list(tmp1 tmp2)
)
tmp8 = (let
(tmp1 tmp2)
tmp1 = 'primitivesInfo
tmp2 = 't
list(tmp1 tmp2)
)
tmp9 = (let
(tmp1 tmp2)
tmp1 = 'outputParamInfo
tmp2 = 't
list(tmp1 tmp2)
)
tmp10 = (let
(tmp1 tmp2)
tmp1 = 'elementInfo
tmp2 = 't
list(tmp1 tmp2)
)
tmp11 = (let
(tmp1 tmp2)
tmp1 = 'modelParamInfo
tmp2 = 't
list(tmp1 tmp2)
)
tmp12 = (let
(tmp1 tmp2)
tmp1 = 'separator3
tmp2 = ""
list(tmp1 tmp2)
)
tmp13 = (let
(tmp1 tmp2)
tmp1 = 'saveahdlvars
tmp2 = ""
list(tmp1 tmp2)
)
tmp14 = (let
(tmp1 tmp2)
tmp1 = 'separator2
tmp2 = ""
list(tmp1 tmp2)
)
tmp15 = (let
(tmp1 tmp2)
tmp1 = 'useprobes
tmp2 = ""
list(tmp1 tmp2)
)
tmp16 = (let
(tmp1 tmp2)
tmp1 = 'subcktprobelvl
tmp2 = ""
list(tmp1 tmp2)
)
tmp17 = (let
(tmp1 tmp2)
tmp1 = 'currents
tmp2 = ""
list(tmp1 tmp2)
)
tmp18 = (let
(tmp1 tmp2)
tmp1 = 'separator1
tmp2 = ""
list(tmp1 tmp2)
)
tmp19 = (let
(tmp1 tmp2)
tmp1 = 'nestlvl
tmp2 = ""
list(tmp1 tmp2)
)
tmp20 = (let
(tmp1 tmp2)
tmp1 = 'pwr
tmp2 = ""
list(tmp1 tmp2)
)
tmp21 = (let
(tmp1 tmp2)
tmp1 = 'save
tmp2 = "allpub"
list(tmp1 tmp2)
)
list(tmp1 tmp2 tmp3 tmp4 tmp5 tmp6 tmp7 tmp8 tmp9 tmp10 tmp11 tmp12 tmp13 tmp14 tmp15 tmp16 tmp17 tmp18 tmp19 tmp20 tmp21)
)
savedComponent = list( _outputList _envSaveOptions ) 
_outputList = 'unbound
 _envSaveOptions = 'unbound
